# Supplementary material for: Ectopic expression of S28A-mutated Histone H3 modulates longevity, stress resistance and cardiac function in Drosophila
Source: Sci Rep. 2018 Feb 13;8:2940. doi: 10.1038/s41598-018-21372-3 (PMC5811592; doi:10.1038/s41598-018-21372-3)
Supplement: Supplementary file 2 — Dataset 1 [file 41598_2018_21372_MOESM2_ESM.xlsx]

## Sheet: Summary
Comparison	Factor	Formula	FDR	DEGenes	UpRegulated	DownRegulated
S vs W	Condition	~Condition	10	928	498	430
S vs W	Condition	~Condition	5	737	391	346

## Sheet: S_vs_W_FDR5%
Ensembl_ID	Gene_Symbol	baseMean	log2FoldChange	FoldChange	lfcMLE	lfcSE	stat	pvalue	padj	W4	W6	W7	S4	S6	S7	W	S	Chromosome	Start	End	Length	Strand	Biotype	Description
FBgn0030230	Rph	168.7	3.32	9.98664	6.03	0.2	16.56	0	0	1.1	6.2	7.5	293.5	402.4	301.7	4.9	332.5	X	10749077	10757666	3997	-1	protein_coding	Rabphilin [Source:FlyBase gene name;Acc:FBgn0030230]
FBgn0013772	Cyp6a8	2163.7	3.19	9.12611	3.99	0.17	19.16	0	0	188.6	216.9	365.4	4680.1	3921.2	3609.9	257	4070.4	2R	14887171	14889010	1781	-1	protein_coding	Cytochrome P450-6a8 [Source:FlyBase gene name;Acc:FBgn0013772]
FBgn0037936	CG6908	790.6	2.97	7.83536	3.85	0.17	17.11	0	0	67.5	119.5	120	1715.3	1134.5	1586.7	102.3	1478.9	3R	11688381	11690051	1439	-1	protein_coding
FBgn0030594	CG9509	1786.8	2.55	5.85634	3.16	0.16	15.48	0	0	442.5	345.2	289.3	2704.6	2684.4	4255.1	359	3214.7	X	14906334	14909708	2980	-1	protein_coding
FBgn0029681	CG15239	294	2.09	4.25748	3.4	0.2	10.31	0	0	45.7	38.1	69.6	558.9	729.2	322.6	51.1	536.9	X	3884168	3890486	1997	1	protein_coding
FBgn0000557	Ef1alpha100E	4284.9	2.06	4.16986	2.31	0.13	16	0	0	1610.9	1270.2	1445.5	8640.4	6462.5	6280	1442.2	7127.6	3R	31738468	31743306	2656	1	protein_coding	Elongation factor 1alpha100E [Source:FlyBase gene name;Acc:FBgn0000557]
FBgn0039232	sosie	5520.8	1.93	3.81055	2.22	0.14	13.49	0	0	2243.2	1420.6	2180.6	8038.7	9209.5	10032.5	1948.1	9093.6	3R	24833952	24840488	2151	1	protein_coding	sosie [Source:FlyBase gene name;Acc:FBgn0039232]
FBgn0033215	CG1942	214.8	1.67	3.18215	3.45	0.21	7.94	0	0	24	57.5	25.7	233	319.9	628.6	35.8	393.8	2R	7712578	7714182	1305	1	protein_coding
FBgn0033814	CG4670	4262.1	1.56	2.94854	1.69	0.11	14.09	0	0	1987.1	1877.4	2192.3	5863.7	6122.8	7529.4	2018.9	6505.3	2R	13231758	13235296	2620	-1	protein_coding
FBgn0038139	PK2-R2	40.4	1.43	2.69447	3.29	0.21	6.81	0	0	5.7	7.1	9.6	81.5	65.6	73	7.5	73.4	3R	13329070	13334166	2932	-1	protein_coding	Pyrokinin 2 receptor 2 [Source:FlyBase gene name;Acc:FBgn0038139]
FBgn0039052	CG6733	65.6	1.39	2.62079	2.28	0.2	6.8	0	0	19.4	23.9	23.6	116	108.3	102.6	22.3	108.9	3R	23097728	23099191	1291	1	protein_coding
FBgn0051205	CG31205	510.5	1.38	2.60268	1.65	0.16	8.85	0	0	225.2	254.9	259.3	608	780.9	934.7	246.5	774.5	3R	20731631	20732707	1020	1	protein_coding
FBgn0011260	Sema-2a	1062.4	1.34	2.53151	1.5	0.13	10.19	0	0	634.5	560.3	468.3	1778	1452.5	1480.7	554.4	1570.4	2R	16500178	16533459	4171	1	protein_coding	Sema-2a [Source:FlyBase gene name;Acc:FBgn0011260]
FBgn0005670	Cyp4d1	97.8	1.34	2.53151	2.17	0.2	6.61	0	0	50.3	30.1	26.8	165.1	136.1	178.2	35.7	159.8	X	2159145	2162180	2285	-1	protein_coding	Cytochrome P450-4d1 [Source:FlyBase gene name;Acc:FBgn0005670]
FBgn0033204	CG2065	2240.6	1.24	2.36199	1.45	0.15	8.51	0	0	1081.6	1005.5	1517.3	3732.6	3349	2757.9	1201.5	3279.8	2R	7663786	7665269	1233	1	protein_coding
FBgn0041183	Tep1	266.8	1.24	2.36199	2.03	0.2	6.08	0	0	70.9	123	121.1	642.5	273.2	370.4	105	428.7	2L	15888640	15893811	4219	-1	protein_coding	Thioester-containing protein 1 [Source:FlyBase gene name;Acc:FBgn0041183]
FBgn0028425	JhI-21	564.9	1.22	2.32947	1.45	0.15	7.9	0	0	313.3	317.8	277.5	1002.9	828.6	649.5	302.9	827	2L	12051755	12056042	2368	-1	protein_coding	JhI-21 [Source:FlyBase gene name;Acc:FBgn0028425]
FBgn0016076	vri	1629.9	1.21	2.31338	1.58	0.18	6.81	0	0	1057.6	632	766.1	3064	2625.7	1633.7	818.6	2441.1	2L	5288944	5311223	4739	1	protein_coding	vrille [Source:FlyBase gene name;Acc:FBgn0016076]
FBgn0038140	PK2-R1	65.6	1.2	2.2974	2.37	0.21	5.73	0	1e-06	28.6	13.3	22.5	95.1	91.4	142.6	21.5	109.7	3R	13338330	13345106	2752	1	protein_coding	Pyrokinin 2 receptor 1 [Source:FlyBase gene name;Acc:FBgn0038140]
FBgn0262681	CR43151	259.7	1.19	2.28153	2.35	0.21	5.68	0	1e-06	93.8	98.3	63.2	633.1	505.7	164.3	85.1	434.4	3L	157818	158211	394	-1	lincRNA
FBgn0039742	CG15528	687.8	1.16	2.23457	1.37	0.15	7.55	0	0	336.1	314.2	499.3	987.2	1023.3	966.8	383.2	992.4	3R	30048635	30052112	1032	-1	protein_coding
FBgn0040718	CG15353	501.7	1.16	2.23457	1.8	0.2	5.8	0	1e-06	289.3	252.3	129.7	478.5	907	953.8	223.7	779.8	2L	2006763	2007193	350	-1	protein_coding
FBgn0052266	CG32266	48.4	1.14	2.20381	2.22	0.21	5.43	0	4e-06	19.4	15.9	16.1	63.7	79.5	95.6	17.1	79.6	3L	3790804	3791560	526	1	protein_coding
FBgn0261563	wb	157.2	1.12	2.17347	1.91	0.21	5.43	0	4e-06	62.9	71.7	63.2	356.2	253.3	135.6	65.9	248.4	2L	14263027	14328262	13907	1	protein_coding	wing blister [Source:FlyBase gene name;Acc:FBgn0261563]
FBgn0036750	CG6034	99.8	1.11	2.15846	1.95	0.21	5.32	0	6e-06	24	49.6	49.3	117	158	200.8	41	158.6	3L	17745173	17746860	1688	-1	protein_coding
FBgn0262858	CG43222	240.4	1.08	2.11404	1.57	0.2	5.5	0	3e-06	78.9	179.7	102.9	347.9	350.7	382.6	120.5	360.4	3R	24634625	24635165	481	-1	protein_coding
FBgn0051141	CG31141	128	1.07	2.09943	1.52	0.19	5.58	0	2e-06	53.7	85.9	57.9	179.7	179.8	211.3	65.8	190.3	3R	23923300	23924319	961	1	protein_coding
FBgn0038194	Cyp6d5	2814.1	1.06	2.08493	1.17	0.12	8.51	0	0	1552.6	1507.4	2128.1	3832.9	3818.9	4044.7	1729.4	3898.8	3R	14029228	14031483	1640	1	protein_coding	Cyp6d5 [Source:FlyBase gene name;Acc:FBgn0038194]
FBgn0033813	fsd	317.7	1.05	2.07053	1.25	0.15	6.91	0	0	218.4	163.8	184.3	435.6	412.3	492.1	188.8	446.7	2R	13230583	13231663	1020	1	protein_coding	fates-shifted [Source:FlyBase gene name;Acc:FBgn0033813]
FBgn0011566	Bzd	2403.2	1.04	2.05623	1.14	0.12	8.78	0	0	1772.1	1465.8	1274	3477.7	3148.3	3281.3	1504	3302.4	X	2606680	2608876	1762	-1	protein_coding	Buzidau [Source:FlyBase gene name;Acc:FBgn0011566]
FBgn0028491	CG2930	542.4	1.04	2.05623	1.3	0.17	6.22	0	0	243.5	342.5	352.5	594.4	792.8	928.6	312.9	771.9	X	3868973	3880379	4990	1	protein_coding
FBgn0033065	Cyp6w1	3287.8	1.04	2.05623	1.68	0.2	5.12	0	1.8e-05	1354.8	1092.3	2243.8	5429.1	4799.5	4807.2	1563.6	5011.9	2R	6173684	6176195	2392	1	protein_coding	Cyp6w1 [Source:FlyBase gene name;Acc:FBgn0033065]
FBgn0032637	CG5050	80.4	1.03	2.04202	2.9	0.2	5.01	0	3e-05	9.1	37.2	9.6	211	94.4	120.9	18.7	142.1	2L	17452924	17458775	1314	1	protein_coding
FBgn0025712	CG13920	1797.4	1	2	1.08	0.11	8.96	0	0	1263.4	1025	1183	2266.9	2353.5	2692.7	1157.1	2437.7	3L	1648944	1651501	1292	1	protein_coding
FBgn0015714	Cyp6a17	21	0.99	1.98618	4.06	0.2	5.04	0	2.5e-05	1.1	2.7	3.2	38.7	28.8	51.3	2.3	39.6	2R	14873953	14875739	1727	1	protein_coding	Cytochrome P450-6a17 [Source:FlyBase gene name;Acc:FBgn0015714]
FBgn0053970	CG33970	54.5	0.95	1.93187	2.07	0.21	4.54	0	0.000232	13.7	28.3	20.4	96.1	112.3	56.5	20.8	88.3	3R	26318355	26362588	4058	1	protein_coding
FBgn0035896	CG6983	3791.3	0.93	1.90528	0.99	0.1	8.94	0	0	2724.5	2282.8	2598.5	4697.8	4807.4	5636.6	2535.3	5047.3	3L	8443042	8449377	1740	-1	protein_coding
FBgn0039620	wat	804.7	0.93	1.90528	1.03	0.12	7.55	0	0	512.2	506.3	569	948.6	1215	1077.2	529.2	1080.3	3R	28992977	29020406	2274	-1	protein_coding	waterproof [Source:FlyBase gene name;Acc:FBgn0039620]
FBgn0033983	CG10253	491.3	0.92	1.89212	1.04	0.13	6.83	0	0	313.3	324.8	329	626.8	594.1	759.9	322.4	660.3	2R	14929703	14934861	2838	-1	protein_coding
FBgn0037615	CG11760	241.6	0.92	1.89212	1.09	0.15	6.08	0	0	146.3	154.9	161.8	331.2	299	356.5	154.3	328.9	3R	8719198	8721320	1908	1	protein_coding
FBgn0050289	CG30289	137.6	0.92	1.89212	1.34	0.19	4.74	0	9.9e-05	90.3	82.3	61.1	153.6	245.4	193	77.9	197.3	2R	21520413	21521848	1164	-1	protein_coding
FBgn0010053	Jheh1	2702.5	0.91	1.87905	1.05	0.14	6.45	0	0	1597.2	1839.3	1854.8	2923	3376.8	4623.7	1763.8	3641.2	2R	18853434	18855087	1486	-1	protein_coding	Juvenile hormone epoxide hydrolase 1 [Source:FlyBase gene name;Acc:FBgn0010053]
FBgn0039595	AstA-R2	577.1	0.9	1.86607	1.14	0.17	5.22	0	1e-05	304.1	327.5	451.1	711.4	646.8	1021.6	360.9	793.3	3R	28737109	28744782	2356	-1	protein_coding	Allatostatin A receptor 2 [Source:FlyBase gene name;Acc:FBgn0039595]
FBgn0267465	CR45815	26.5	0.9	1.86607	2.31	0.21	4.32	0	0.000555	10.3	8.9	7.5	37.6	47.7	47	8.9	44.1	3L	1648628	1649699	988	-1	lincRNA
FBgn0004580	Cbp53E	523.8	0.89	1.85318	1.14	0.18	5.05	0	2.5e-05	287	240.8	453.3	680.1	678.5	803.4	327	720.7	2R	16973927	16996057	2754	1	protein_coding	Calbindin 53E [Source:FlyBase gene name;Acc:FBgn0004580]
FBgn0033926	Arc1	15510.8	0.88	1.84038	0.97	0.12	7.11	0	0	10765.5	8685	11982.9	23728.4	18780.6	19122.6	10477.8	20543.9	2R	14357927	14360297	2371	-1	protein_coding	Activity-regulated cytoskeleton associated protein 1 [Source:FlyBase gene name;Acc:FBgn0033926]
FBgn0033827	CG17047	16.9	0.86	1.81504	4.61	0.19	4.6	0	0.000181	1.1	2.7	0	29.3	40.7	27.8	1.3	32.6	2R	13298995	13301547	1914	1	protein_coding
FBgn0051044	CR31044	135.2	0.86	1.81504	1.26	0.19	4.45	0	0.000338	89.2	69	81.4	152.5	249.4	169.5	79.9	190.5	3R	29214562	29219667	5106	1	lincRNA
FBgn0037354	CG12171	4950.2	0.85	1.8025	0.88	0.07	11.57	0	0	3511.1	3571.5	3380.7	6162.4	6385	6690.4	3487.8	6412.6	3R	5633627	5634640	1014	1	protein_coding
FBgn0034438	CG9416	2805.1	0.85	1.8025	0.99	0.15	5.81	0	1e-06	1612.1	1541	2488.1	3525.7	3901.4	3762.1	1880.4	3729.7	2R	19367248	19373702	3189	-1	protein_coding
FBgn0039464	CG6330	500.3	0.85	1.8025	1.11	0.18	4.79	0	7.9e-05	297.3	262	391.1	828.4	741.1	481.7	316.8	683.7	3R	26949692	26958491	2326	-1	protein_coding
FBgn0029766	CG15784	1481.6	0.85	1.8025	1.67	0.21	4.04	0	0.001601	517.9	695.7	912.9	3268.7	1985	1509.4	708.9	2254.4	X	5429571	5432526	2956	1	protein_coding
FBgn0033928	Arc2	305.1	0.84	1.79005	0.96	0.14	5.96	0	0	204.7	213.3	203.6	379.2	441.1	388.6	207.2	403	2R	14361924	14362825	902	1	protein_coding	Arc2 [Source:FlyBase gene name;Acc:FBgn0033928]
FBgn0010423	TpnC47D	35230.2	0.83	1.77769	0.86	0.07	11.35	0	0	25518.9	24668	25055.6	42786.1	44874.2	48478.6	25080.8	45379.6	2R	11273845	11275286	791	-1	protein_coding	Troponin C at 47D [Source:FlyBase gene name;Acc:FBgn0010423]
FBgn0063493	GstE7	465.8	0.83	1.77769	0.96	0.14	5.9	0	0	321.3	363.8	263.6	648.7	619.9	577.3	316.2	615.3	2R	18406924	18407688	765	1	protein_coding	Glutathione S transferase E7 [Source:FlyBase gene name;Acc:FBgn0063493]
FBgn0053192	MtnD	235.9	0.83	1.77769	1.2	0.19	4.26	0	0.000703	141.8	126.6	160.7	327	447.1	212.1	143	328.7	3R	20534962	20535301	274	1	protein_coding	Metallothionein D [Source:FlyBase gene name;Acc:FBgn0053192]
FBgn0036290	CG10638	1464.6	0.82	1.76541	0.86	0.1	8.48	0	0	1014.1	1040	1064	1727.9	1937.3	2004.1	1039.4	1889.7	3L	12498106	12501311	2446	-1	protein_coding
FBgn0036945	Ssk	311.8	0.82	1.76541	1.1	0.18	4.44	0	0.00035	210.4	251.4	131.8	359.4	431.2	486.9	197.8	425.8	3L	20188522	20189779	898	1	protein_coding	Snakeskin [Source:FlyBase gene name;Acc:FBgn0036945]
FBgn0024989	CG3777	112.5	0.82	1.76541	1.61	0.21	3.9	0	0.002613	46.9	83.2	36.4	96.1	198.7	213.9	55.5	169.6	X	279703	350504	4316	1	protein_coding
FBgn0263608	l(3)72Dr	81.6	0.81	1.75321	1.19	0.2	4.12	0	0.001175	49.2	54.9	45	103.4	124.2	113	49.7	113.5	3L	16237723	16239462	1138	1	protein_coding	lethal (3) 72Dr [Source:FlyBase gene name;Acc:FBgn0263608]
FBgn0051676	CG31676	3377.6	0.8	1.7411	0.84	0.09	9.25	0	0	2391.8	2242.9	2629.5	4212.1	4364.3	4424.6	2421.4	4333.7	2L	20840750	20849182	1107	1	protein_coding
FBgn0010762	simj	275.2	0.8	1.7411	0.95	0.15	5.26	0	8e-06	203.5	187.6	171.4	398	316.9	373.9	187.5	362.9	3L	10664739	10690734	5134	1	protein_coding	simjang [Source:FlyBase gene name;Acc:FBgn0010762]
FBgn0034221	CG10764	184.5	0.79	1.72907	1.04	0.18	4.39	0	0.000421	94.9	128.3	138.2	291.5	236.4	217.4	120.5	248.4	2R	17453399	17455729	1700	1	protein_coding
FBgn0028983	Spn55B	3213.4	0.78	1.71713	0.86	0.12	6.42	0	0	2140.3	2745.7	1972.7	3966.6	4469.6	3985.5	2286.2	4140.6	2R	18126347	18128210	1297	1	protein_coding	Serpin 55B [Source:FlyBase gene name;Acc:FBgn0028983]
FBgn0040705	CG15434	457.7	0.78	1.71713	0.86	0.12	6.4	0	0	335	341.7	299	591.3	586.1	593	325.2	590.1	2L	4454626	4455207	460	1	protein_coding
FBgn0031068	Alr	513.8	0.78	1.71713	0.86	0.12	6.38	0	0	341.9	368.2	384.7	618.4	658.7	711.2	364.9	662.8	X	19748314	19750167	1362	1	protein_coding	Augmenter of liver regeneration [Source:FlyBase gene name;Acc:FBgn0031068]
FBgn0063497	GstE3	981.9	0.77	1.70527	0.87	0.14	5.69	0	1e-06	775.2	670.1	634.3	1446.9	1322.3	1042.5	693.2	1270.5	2R	18400713	18401467	755	1	protein_coding	Glutathione S transferase E3 [Source:FlyBase gene name;Acc:FBgn0063497]	http://journals.plos.org/plosone/article?id=10.1371/journal.pone.0133840
FBgn0034909	CG4797	485.2	0.77	1.70527	0.88	0.14	5.64	0	1e-06	339.6	294.8	392.2	671.7	616	597.3	342.2	628.3	2R	23812185	23818327	2106	-1	protein_coding
FBgn0039685	Obp99b	6894.3	0.77	1.70527	2.37	0.2	3.84	0	0.003245	1486.3	3872.5	1331.9	7963.4	12504.8	14206.7	2230.2	11558.3	3R	29716254	29716896	594	-1	protein_coding	Odorant-binding protein 99b [Source:FlyBase gene name;Acc:FBgn0039685]	https://www.ncbi.nlm.nih.gov/pmc/articles/PMC4586100/
FBgn0261258	rgn	1798.7	0.76	1.69349	0.82	0.11	6.82	0	0	1190.2	1264.9	1441.2	2148.9	2574.1	2172.7	1298.8	2298.6	3L	21382501	21424416	4346	1	protein_coding	regeneration [Source:FlyBase gene name;Acc:FBgn0261258]
FBgn0033945	CG12868	855.8	0.76	1.69349	0.82	0.11	6.76	0	0	564.8	620.5	671.8	1023.8	1158.4	1095.5	619	1092.6	2R	14604549	14605297	688	-1	protein_coding
FBgn0015035	Cyp4e3	275.3	0.76	1.69349	1.24	0.2	3.7	0	0.005092	86.9	224.8	178.9	262.2	466.9	432.1	163.6	387.1	2L	9747839	9750071	1805	-1	protein_coding	Cytochrome P450-4e3 [Source:FlyBase gene name;Acc:FBgn0015035]
FBgn0030332	CG9360	146.5	0.75	1.68179	1.01	0.18	4.08	0	0.001382	83.5	87.6	120	221.5	189.8	176.5	97	195.9	X	11763474	11764590	1035	-1	protein_coding
FBgn0039911	CG1909	26.7	0.74	1.67018	2.08	0.2	3.64	0	0.006098	9.1	9.7	11.8	60.6	29.8	39.1	10.2	43.2	4	583108	589348	2401	1	protein_coding
FBgn0015000	betaggt-I	1312	0.73	1.65864	0.85	0.15	4.89	0	5.1e-05	983.3	963	858.3	2068.4	1254.8	1744.1	934.9	1689.1	2L	4945579	4948324	1784	1	protein_coding	beta subunit of type I geranylgeranyl transferase [Source:FlyBase gene name;Acc:FBgn0015000]
FBgn0010042	GstD6	32.4	0.73	1.65864	1.72	0.21	3.48	0	0.010019	12.6	12.4	20.4	37.6	57.6	53.9	15.1	49.7	3R	12377128	12377907	780	1	protein_coding	Glutathione S transferase D6 [Source:FlyBase gene name;Acc:FBgn0010042]
FBgn0063494	GstE6	609.1	0.72	1.64718	0.81	0.13	5.62	0	1e-06	401.3	512.5	412.5	820.1	759	749.5	442.1	776.2	2R	18406011	18406761	751	1	protein_coding	Glutathione S transferase E6 [Source:FlyBase gene name;Acc:FBgn0063494]
FBgn0053640	CG33640	14	0.72	1.64718	3.24	0.19	3.86	0	0.002924	2.3	3.5	2.1	24	28.8	23.5	2.7	25.4	2L	13527841	13528537	537	1	protein_coding
FBgn0040271	Sulf1	951	0.71	1.6358	0.78	0.12	5.78	0	1e-06	668.8	645.3	787.6	1186.7	1084.9	1332.9	700.6	1201.5	3R	16310542	16339575	5307	-1	protein_coding	Sulfated [Source:FlyBase gene name;Acc:FBgn0040271]
FBgn0042119	Cpr65Au	938.9	0.7	1.6245	0.82	0.15	4.69	0	0.000123	541.9	670.1	822.9	1039.4	1178.3	1380.7	678.3	1199.5	3L	6131242	6132109	526	-1	protein_coding	Cuticular protein 65Au [Source:FlyBase gene name;Acc:FBgn0042119]
FBgn0265928	CR44717	16.5	0.7	1.6245	2.8	0.19	3.67	0	0.005689	3.4	2.7	6.4	25.1	24.8	36.5	4.2	28.8	3L	11248129	11251001	2873	1	lincRNA
FBgn0051694	CG31694	5276.6	0.68	1.60214	0.72	0.09	7.32	0	0	3981	4183.2	3812.5	6981.5	5841.6	6859.9	3992.2	6561	2L	2868627	2874489	2639	-1	protein_coding
FBgn0036454	CG17839	891	0.68	1.60214	0.75	0.12	5.46	0	3e-06	627.7	708.1	657.9	948.6	1174.3	1229.4	664.6	1117.4	3L	14805136	14882224	6089	1	protein_coding
FBgn0038880	SIFaR	20.4	0.68	1.60214	4.11	0.18	3.86	0	0.003	0	6.2	0	37.6	42.7	35.6	2.1	38.7	3R	21276664	21293998	5029	-1	protein_coding	SIFamide receptor [Source:FlyBase gene name;Acc:FBgn0038880]
FBgn0050489	Cyp12d1-p	53.8	0.68	1.60214	1.34	0.21	3.22	0	0.021783	28.6	27.4	35.4	103.4	77.5	50.4	30.5	77.1	2R	11117225	11121884	4482	-1	protein_coding	Cyp12d1-p [Source:FlyBase gene name;Acc:FBgn0050489]
FBgn0034628	Acox57D-p	758.6	0.67	1.59107	0.76	0.13	4.97	0	3.5e-05	554.5	532	604.3	1104.2	963.7	792.9	563.6	953.6	2R	21386309	21389276	2552	1	protein_coding	acyl-Coenzyme A oxidase at 57D proximal [Source:FlyBase gene name;Acc:FBgn0034628]
FBgn0034940	CG16787	353	0.67	1.59107	0.77	0.14	4.67	0	0.000136	272.1	274.4	237.9	409.5	424.2	499.9	261.5	444.6	2R	23956335	23957405	1071	-1	protein_coding
FBgn0083936	Acp54A1	17	0.67	1.59107	3.75	0.18	3.77	0	0.004103	0	2.7	4.3	23	49.7	22.6	2.3	31.8	2R	17133445	17133750	306	1	protein_coding	Accessory gland protein 54A1 [Source:FlyBase gene name;Acc:FBgn0083936]
FBgn0031401	papi	9565	0.66	1.58008	0.7	0.1	6.34	0	0	7608.8	6188	8063.3	12436.7	11617.7	11475.8	7286.7	11843.4	2L	2220748	2225544	2692	1	protein_coding	papi [Source:FlyBase gene name;Acc:FBgn0031401]
FBgn0011296	l(2)efl	2451.9	0.66	1.58008	0.72	0.12	5.38	0	5e-06	1862.5	1702.1	1985.5	3339.8	3328.1	2493.6	1850	3053.8	2R	23684651	23685543	741	-1	protein_coding	lethal (2) essential for life [Source:FlyBase gene name;Acc:FBgn0011296]
FBgn0063667	CG32335	55.7	0.66	1.58008	1.19	0.21	3.16	0	0.025789	34.3	40.7	26.8	86.7	59.6	86.1	33.9	77.5	3L	1201871	1203036	1082	-1	protein_coding
FBgn0035793	CG7546	956.7	0.65	1.56917	0.71	0.11	5.73	0	1e-06	731.7	686.9	760.8	1185.7	1312.4	1062.5	726.5	1186.8	3L	7510986	7517316	5285	1	protein_coding
FBgn0023540	CG3630	14379.9	0.65	1.56917	0.71	0.12	5.42	0	4e-06	12798.3	8886.8	11044.3	19117.3	16619.8	17813.2	10909.8	17850.1	X	2162196	2172281	2031	1	protein_coding
FBgn0035942	CG5660	252.2	0.65	1.56917	0.78	0.16	4.11	0	0.001226	162.4	218.6	175.7	335.3	309	312.1	185.6	318.8	3L	8961274	8964769	3254	-1	protein_coding
FBgn0265902	CR44691	18.4	0.65	1.56917	2.36	0.19	3.34	0	0.015037	2.3	8	7.5	24	34.8	33.9	5.9	30.9	X	17828096	17831094	910	-1	lincRNA
FBgn0033760	CG8785	95.9	0.65	1.56917	1.07	0.21	3.19	0	0.02353	57.2	66.4	62.1	81.5	152	156.5	61.9	130	2R	12640690	12648224	2189	-1	protein_coding
FBgn0031646	CG2837	25.4	0.65	1.56917	1.75	0.2	3.15	0	0.026239	9.1	9.7	16.1	29.3	42.7	45.2	11.7	39.1	2L	4903865	4906762	1294	-1	protein_coding
FBgn0031975	Tg	11800.6	0.64	1.55833	0.68	0.1	6.36	0	0	9956	8237.1	9070.5	14209.5	13280.7	16050	9087.9	14513.4	2L	8011405	8026898	3129	1	protein_coding	Transglutaminase [Source:FlyBase gene name;Acc:FBgn0031975]
FBgn0010039	GstD3	495.5	0.64	1.55833	0.74	0.14	4.59	0	0.000187	409.3	362.9	344	526.5	635.8	694.7	372.1	619	3R	12373068	12373813	746	1	protein_coding	Glutathione S transferase D3 [Source:FlyBase gene name;Acc:FBgn0010039]
FBgn0032025	CG7778	338	0.64	1.55833	0.78	0.16	4	0	0.001813	224.1	263.8	257.2	342.6	511.6	428.6	248.3	427.6	2L	8346620	8351112	2152	1	protein_coding
FBgn0052669	CG32669	588.7	0.64	1.55833	0.88	0.19	3.45	0	0.01098	453.9	516.9	270	563.1	764	964.2	413.6	763.8	X	10842697	10845081	2385	-1	protein_coding
FBgn0052282	Drsl4	101.7	0.64	1.55833	0.92	0.19	3.3	0	0.017065	76.6	62	72.9	116	122.2	160.8	70.5	133	3L	3315620	3315942	323	1	protein_coding	Drosomycin-like 4 [Source:FlyBase gene name;Acc:FBgn0052282]
FBgn0004575	Syn	42.2	0.64	1.55833	1.22	0.21	3.03	0	0.035719	28.6	28.3	19.3	54.3	58.6	64.3	25.4	59.1	3R	10190689	10222442	5803	1	protein_coding	Synapsin [Source:FlyBase gene name;Acc:FBgn0004575]
FBgn0014469	Cyp4e2	3864.4	0.63	1.54756	0.65	0.08	8.12	0	0	2940.6	3028.9	3061.4	4953.8	4466.7	4735	3010.3	4718.5	2R	8444560	8447164	1897	1	protein_coding	Cytochrome P450-4e2 [Source:FlyBase gene name;Acc:FBgn0014469]
FBgn0040260	Ugt36Bc	1440	0.63	1.54756	0.67	0.09	6.66	0	0	1065.6	1161.3	1112.2	1708	1695.9	1897.1	1113	1767	2L	16799025	16801584	1954	1	protein_coding	Ugt36Bc [Source:FlyBase gene name;Acc:FBgn0040260]
FBgn0039297	CG11852	797.4	0.63	1.54756	0.73	0.14	4.44	0	0.000346	617.4	651.5	530.4	801.3	1028.2	1155.5	599.8	995	3R	25237614	25238895	1045	1	protein_coding
FBgn0036588	CG13068	31.5	0.63	1.54756	1.93	0.2	3.14	0	0.026999	14.9	15.9	8.6	21.9	69.5	58.3	13.1	49.9	3L	16269392	16269911	450	1	protein_coding
FBgn0032602	ppk17	40.1	0.63	1.54756	1.62	0.21	3.04	0	0.0351	6.9	28.3	23.6	70	54.6	57.4	19.6	60.7	2L	16758184	16760554	1903	-1	protein_coding	pickpocket 17 [Source:FlyBase gene name;Acc:FBgn0032602]
FBgn0267124	CR45564	67.5	0.63	1.54756	1.26	0.21	2.99	0	0.039398	43.4	47.8	27.9	56.4	131.1	98.2	39.7	95.3	3R	31687978	31688526	492	-1	lincRNA
FBgn0051821	CG31821	766.6	0.62	1.53688	0.7	0.14	4.52	0	0.000252	549.9	621.4	578.6	762.6	1041.2	1045.9	583.3	949.9	2L	15900935	15902410	1423	-1	protein_coding
FBgn0259711	CG42365	296	0.62	1.53688	0.72	0.14	4.33	0	0.000537	229.8	225.7	214.3	411.6	356.7	338.2	223.3	368.8	2R	21666687	21667594	908	1	protein_coding
FBgn0052732	CG32732	831.9	0.62	1.53688	0.72	0.15	4.16	0	0.001017	593.4	640.8	648.3	805.4	1019.3	1284.2	627.5	1036.3	X	6958032	6968750	2189	-1	protein_coding
FBgn0039811	CG15550	887.1	0.62	1.53688	0.75	0.16	3.79	0	0.003783	719.1	751.5	510	979.9	949.8	1412	660.2	1113.9	3R	30936589	30937102	514	-1	protein_coding
FBgn0053143	CG33143	276.6	0.62	1.53688	0.77	0.17	3.74	0	0.004479	220.7	175.3	217.5	394.9	371.6	280	204.5	348.8	2R	22614328	22634084	5674	1	protein_coding
FBgn0040477	cid	36	0.62	1.53688	1.74	0.2	3.05	0	0.033885	27.4	8.9	13.9	78.3	45.7	41.7	16.7	55.3	2R	13485617	13486631	1015	1	protein_coding	centromere identifier [Source:FlyBase gene name;Acc:FBgn0040477]
FBgn0036368	CG10738	66.2	0.62	1.53688	1.26	0.21	2.96	0	0.042004	50.3	35.4	31.1	138.9	81.5	60	38.9	93.5	3L	13450770	13465539	5121	1	protein_coding
FBgn0040349	CG3699	408.8	0.61	1.52626	0.84	0.19	3.25	0	0.020051	331.6	350.5	195	523.4	391.4	660.8	292.4	525.2	X	946662	947500	839	-1	protein_coding
FBgn0030999	Mur18B	40.2	0.61	1.52626	2.32	0.19	3.2	0	0.02283	18.3	12.4	9.6	114.9	69.5	16.5	13.4	67	X	19213254	19214938	1615	1	protein_coding	Mucin related 18B [Source:FlyBase gene name;Acc:FBgn0030999]
FBgn0039051	CG17109	76.8	0.61	1.52626	1.09	0.21	2.93	0	0.04493	43.4	46.9	56.8	74.2	150	89.6	49	104.6	3R	23095690	23097240	1373	1	protein_coding
FBgn0032200	CG5676	2460.9	0.6	1.51572	0.62	0.09	6.79	0	0	2090	1815.4	1907.3	2894.8	2975.5	3082.2	1937.6	2984.1	2L	10254610	10255891	769	-1	protein_coding
FBgn0014033	Sr-CI	3435.2	0.6	1.51572	0.64	0.11	5.65	0	1e-06	2621.6	2615.6	2817.1	4806.5	3722.5	4028.1	2684.8	4185.7	2L	4121702	4124153	2202	1	protein_coding	Scavenger receptor class C, type I [Source:FlyBase gene name;Acc:FBgn0014033]
FBgn0034177	CG6796	399.6	0.6	1.51572	0.67	0.13	4.73	0	0.000103	333.8	300.1	292.5	504.6	483.8	482.5	308.8	490.3	2R	17001994	17003599	1482	1	protein_coding
FBgn0265001	ppk18	11.9	0.6	1.51572	5.04	0.17	3.6	0	0.007013	2.3	0	0	15.7	31.8	21.7	0.8	23.1	2L	9765357	9770996	1662	-1	protein_coding	pickpocket 18 [Source:FlyBase gene name;Acc:FBgn0265001]
FBgn0267678	CR46014	23.7	0.6	1.51572	1.66	0.2	2.94	0	0.044732	8	15	10.7	37.6	42.7	27.8	11.3	36	3R	12276604	12276932	329	1	lincRNA
FBgn0266451	fau	420.9	0.59	1.50525	0.66	0.13	4.62	0	0.000161	346.4	293.9	340.7	508.7	517.6	518.2	327	514.8	3R	10773197	10777374	1020	-1	protein_coding	fau [Source:FlyBase gene name;Acc:FBgn0266451]
FBgn0265810	CR44599	305	0.59	1.50525	0.66	0.14	4.32	0	0.000558	221.8	237.2	248.6	366.7	382.5	373	235.9	374.1	2L	13384822	13385403	582	-1	lincRNA
FBgn0261990	CG42808	451.5	0.59	1.50525	0.7	0.15	3.82	0	0.003428	285.8	346.1	397.5	522.3	659.7	497.3	343.2	559.8	2R	13573618	13574257	640	-1	protein_coding
FBgn0033775	Cyp9h1	321.3	0.59	1.50525	0.71	0.16	3.64	0	0.006166	260.7	222.2	247.5	473.2	404.3	320	243.5	399.2	2R	12840813	12842558	1617	-1	protein_coding	Cyp9h1 [Source:FlyBase gene name;Acc:FBgn0033775]
FBgn0036240	CG6928	238.9	0.59	1.50525	0.73	0.17	3.56	0	0.007876	156.6	197.4	183.2	292.5	349.7	253.9	179.1	298.7	3L	12003155	12008051	2585	1	protein_coding
FBgn0050488	antr	16.4	0.59	1.50525	4.13	0.17	3.51	0	0.009195	3.4	0	2.1	29.3	12.9	50.4	1.9	30.9	2R	12846848	12848004	917	-1	protein_coding	antares [Source:FlyBase gene name;Acc:FBgn0050488]
FBgn0000633	fas	33.6	0.59	1.50525	1.92	0.2	3.01	0	0.037618	9.1	23.9	8.6	39.7	86.4	33.9	13.9	53.3	2R	13623044	13749367	5978	1	protein_coding	faint sausage [Source:FlyBase gene name;Acc:FBgn0000633]
FBgn0053503	Cyp12d1-d	26.7	0.59	1.50525	1.59	0.2	2.88	0	0.051004	12.6	13.3	13.9	55.4	39.7	25.2	13.3	40.1	2R	11123658	11125647	1812	-1	protein_coding	Cyp12d1-d [Source:FlyBase gene name;Acc:FBgn0053503]
FBgn0039467	CG14253	2401.1	0.58	1.49485	0.66	0.14	4.32	0	0.00055	1919.6	1760.5	1899.8	2784	3667.9	2374.5	1860	2942.1	3R	26978541	26985706	2708	1	protein_coding
FBgn0061356	CG18003	1956.2	0.58	1.49485	0.66	0.13	4.3	0	0.000607	1487.5	1377.3	1691.9	2915.6	2274.1	1991	1518.9	2393.6	2R	10883547	10884936	1322	1	protein_coding
FBgn0052037	CG32037	94.9	0.58	1.49485	0.82	0.19	2.98	0	0.040388	66.3	66.4	72.9	108.6	145	110.4	68.5	121.4	3L	9489502	9492215	1836	-1	protein_coding
FBgn0038236	Cyp313a1	295.2	0.58	1.49485	0.95	0.21	2.83	0	0.056989	267.5	228.4	107.2	329.1	543.4	295.6	201	389.4	3R	14521049	14523064	1623	1	protein_coding	Cyp313a1 [Source:FlyBase gene name;Acc:FBgn0038236]
FBgn0032495	CG16820	41.8	0.58	1.49485	1.24	0.21	2.78	0.01	0.065451	18.3	29.2	26.8	39.7	71.5	65.2	24.8	58.8	2L	13246232	13250189	1574	1	protein_coding
FBgn0262146	MtnE	234.9	0.58	1.49485	1.03	0.21	2.75	0.01	0.068983	96	126.6	241.1	314.4	439.1	192.1	154.6	315.2	3R	20534021	20534704	604	-1	protein_coding	Metallothionein E [Source:FlyBase gene name;Acc:FBgn0262146]
FBgn0001112	Gld	242.1	0.58	1.49485	1.19	0.21	2.75	0.01	0.069772	120	230.1	92.2	175.5	260.3	574.7	147.4	336.8	3R	7252063	7265703	2899	-1	protein_coding	Glucose dehydrogenase [Source:FlyBase gene name;Acc:FBgn0001112]
FBgn0034312	CG10916	671.2	0.57	1.48452	0.62	0.11	5.11	0	1.8e-05	524.8	502.8	560.4	861.8	766	811.2	529.3	813	2R	18173669	18175725	2057	1	protein_coding
FBgn0010812	unc-45	1333.6	0.57	1.48452	0.62	0.12	4.87	0	5.6e-05	1151.3	949.8	1056.5	1507.4	1823	1513.7	1052.5	1614.7	3R	8033301	8036652	3987	1	protein_coding
FBgn0033631	Sod3	771.3	0.57	1.48452	0.66	0.14	3.95	0	0.002172	519.1	643.5	631.1	773	943.8	1117.2	597.9	944.7	2R	11380347	11384114	2018	-1	protein_coding	Superoxide dismutase 3 [Source:FlyBase gene name;Acc:FBgn0033631]
FBgn0030058	CG11294	13.9	0.57	1.48452	2.85	0.18	3.19	0	0.02353	3.4	3.5	3.2	30.3	10.9	32.2	3.4	24.5	X	8691820	8693620	1291	-1	protein_coding
FBgn0035591	CG4611	128.2	0.57	1.48452	0.77	0.18	3.13	0	0.027452	82.3	108	94.3	158.8	145	180.8	94.9	161.6	3L	5136376	5138679	2248	1	protein_coding
FBgn0051337	CG31337	28.4	0.57	1.48452	1.34	0.21	2.75	0.01	0.07038	16	15	17.1	37.6	50.7	33.9	16.1	40.7	3R	13543966	13545400	849	-1	protein_coding
FBgn0051549	CG31549	1514.8	0.56	1.47427	0.59	0.09	5.9	0	0	1131.9	1204.7	1295.5	1789.5	1907.5	1759.8	1210.7	1818.9	3R	5632192	5633321	1130	1	protein_coding
FBgn0036501	CG7272	2180.1	0.56	1.47427	0.61	0.12	4.58	0	0.000194	1654.4	1918.1	1596.6	2264.8	2594	3052.6	1723	2637.1	3L	15500938	15503769	1191	1	protein_coding
FBgn0040551	CG11686	676.7	0.56	1.47427	0.62	0.13	4.39	0	0.000415	469.9	509	620.4	842	830.5	788.6	533.1	820.4	3R	13260356	13262227	487	1	protein_coding
FBgn0264437	CR43855	137.9	0.56	1.47427	0.78	0.19	2.99	0	0.039173	92.6	120.4	91.1	146.3	164.9	212.1	101.4	174.4	2L	8590370	8594489	747	-1	lincRNA
FBgn0265345	CR44299	97.9	0.56	1.47427	0.8	0.19	2.92	0	0.045672	61.7	72.6	79.3	128.5	139.1	106.1	71.2	124.6	2R	10782895	10785597	1523	1	lincRNA
FBgn0034356	CG10924	493.8	0.56	1.47427	0.8	0.19	2.88	0	0.050645	360.1	403.6	318.2	341.6	794.8	744.2	360.7	626.9	2R	18527430	18535749	3516	1	protein_coding
FBgn0010038	GstD2	25.6	0.56	1.47427	1.54	0.2	2.77	0.01	0.066717	6.9	15	17.1	41.8	41.7	31.3	13	38.3	3R	12371971	12372704	734	1	protein_coding	Glutathione S transferase D2 [Source:FlyBase gene name;Acc:FBgn0010038]
FBgn0052251	Claspin	34.8	0.56	1.47427	1.33	0.21	2.68	0.01	0.082137	18.3	24.8	16.1	55.4	30.8	63.5	19.7	49.9	3L	4313483	4318608	4779	1	protein_coding	Claspin [Source:FlyBase gene name;Acc:FBgn0052251]
FBgn0000473	Cyp6a2	167	0.56	1.47427	1.24	0.21	2.68	0.01	0.082301	92.6	62.8	142.5	323.8	296.1	84.3	99.3	234.7	2R	6779749	6781491	1674	-1	protein_coding	Cytochrome P450-6a2 [Source:FlyBase gene name;Acc:FBgn0000473]
FBgn0031908	CG5177	28900.7	0.55	1.46409	0.57	0.07	7.3	0	0	24512.8	22552.5	22863.2	33248.4	33567.4	36660.2	23309.5	34492	2L	7405227	7408600	1123	1	protein_coding
FBgn0001316	klar	2221.8	0.55	1.46409	0.58	0.09	6.02	0	0	1953.9	1677.3	1704.8	2723.4	2693.3	2577.9	1778.7	2664.9	3L	434083	540614	11717	-1	protein_coding	klarsicht [Source:FlyBase gene name;Acc:FBgn0001316]
FBgn0027083	Aats-met	944.7	0.55	1.46409	0.59	0.1	5.42	0	4e-06	726	757.7	776.9	1049.9	1184.2	1173.8	753.5	1136	3R	14249043	14259991	4314	-1	protein_coding	Methionyl-tRNA synthetase [Source:FlyBase gene name;Acc:FBgn0027083]
FBgn0040837	CG8620	90.7	0.55	1.46409	0.85	0.2	2.71	0.01	0.075406	56	71.7	66.4	141	85.4	123.5	64.7	116.6	3L	7158099	7158874	776	1	protein_coding
FBgn0037754	CG8500	45.5	0.55	1.46409	1.1	0.21	2.64	0.01	0.090506	18.3	32.8	35.4	67.9	51.7	66.9	28.8	62.2	3R	9784653	9789323	3500	1	protein_coding
FBgn0010041	GstD5	72.6	0.55	1.46409	0.99	0.21	2.62	0.01	0.092871	29.7	67.3	48.2	81.5	113.3	95.6	48.4	96.8	3R	12375733	12376572	840	1	protein_coding	Glutathione S transferase D5 [Source:FlyBase gene name;Acc:FBgn0010041]
FBgn0032281	CG17107	41.1	0.55	1.46409	1.18	0.21	2.6	0.01	0.097594	27.4	19.5	28.9	73.1	37.8	60	25.3	57	2L	10681902	10682528	627	1	protein_coding
FBgn0266719	Unc-13-4B	2288.6	0.54	1.45397	0.56	0.09	5.99	0	0	2021.4	1737.5	1783	2750.6	2685.4	2753.5	1847.3	2729.8	3R	25056286	25064348	4312	1	protein_coding	Unc-13 ortholog 4B (C. elegans) [Source:FlyBase gene name;Acc:FBgn0266719]
FBgn0014863	Mlp84B	19983.7	0.54	1.45397	0.57	0.1	5.64	0	1e-06	17611.7	14199.4	16509.1	23641.7	22607.5	25333.1	16106.7	23860.7	3R	7112850	7117732	3136	-1	protein_coding	Muscle LIM protein at 84B [Source:FlyBase gene name;Acc:FBgn0014863]
FBgn0024196	robl	1286.5	0.54	1.45397	0.57	0.1	5.59	0	2e-06	1042.7	1081.6	978.3	1523.1	1635.3	1458.1	1034.2	1538.8	2R	17456472	17457129	527	1	protein_coding	roadblock [Source:FlyBase gene name;Acc:FBgn0024196]
FBgn0041629	Hexo2	6602	0.54	1.45397	0.59	0.11	4.79	0	7.8e-05	6077.9	5019.6	4717.9	8660.2	7013.9	8122.4	5271.8	7932.2	X	8709652	8712478	2140	1	protein_coding	Hexosaminidase 2 [Source:FlyBase gene name;Acc:FBgn0041629]
FBgn0033480	mRpL42	906.7	0.54	1.45397	0.6	0.12	4.57	0	0.000199	756.9	779.8	629	1021.7	1073	1179.8	721.9	1091.5	2R	10066650	10067242	593	1	protein_coding	mitochondrial ribosomal protein L42 [Source:FlyBase gene name;Acc:FBgn0033480]
FBgn0030912	CG6023	143.6	0.54	1.45397	0.7	0.18	3.03	0	0.035739	114.3	106.2	108.2	151.5	176.8	204.3	109.6	177.5	X	18314124	18321193	1745	-1	protein_coding
FBgn0267073	CR45517	67.3	0.54	1.45397	0.87	0.2	2.64	0.01	0.090033	51.4	39.8	51.4	99.2	91.4	70.4	47.6	87	X	5428483	5429256	774	1	lincRNA
FBgn0040817	CG14132	35.9	0.54	1.45397	1.14	0.21	2.59	0.01	0.100105	20.6	22.1	24.6	43.9	62.6	41.7	22.5	49.4	3L	11712229	11715285	894	-1	protein_coding
FBgn0085201	CG34172	6385.7	0.53	1.44393	0.57	0.11	4.81	0	7.2e-05	4765.4	5779.1	4899	6619	8038.2	8213.7	5147.8	7623.6	2L	2192525	2197912	943	-1	protein_coding
FBgn0050154	CG30154	801.6	0.53	1.44393	0.57	0.11	4.73	0	0.000106	620.8	691.3	623.6	1041.5	918	914.7	645.2	958.1	2R	20533359	20533934	507	1	protein_coding
FBgn0046776	CR14033	443.3	0.53	1.44393	0.59	0.12	4.32	0	0.000551	357.9	357.6	347.2	495.2	567.3	534.7	354.2	532.4	2L	5242699	5244239	1541	1	pseudogene
FBgn0033458	CG18446	60.4	0.53	1.44393	1.02	0.21	2.53	0.01	0.110687	32	40.7	47.1	84.6	51.7	106.1	40	80.8	2R	9871470	9873646	2115	1	protein_coding
FBgn0037902	CG5281	45	0.53	1.44393	1.11	0.21	2.53	0.01	0.112107	26.3	34.5	24.6	62.7	40.7	80.9	28.5	61.4	3R	11435850	11437523	1613	1	protein_coding
FBgn0001149	GstD1	33759.8	0.52	1.43396	0.53	0.07	7.62	0	0	27518.6	26825.9	28379.5	41234.8	40635	37965.2	27574.7	39945	3R	12367817	12369268	843	-1	protein_coding	Glutathione S transferase D1 [Source:FlyBase gene name;Acc:FBgn0001149]
FBgn0033274	CG14757	3686.2	0.52	1.43396	0.54	0.08	6.28	0	0	3210.4	3009.5	2806.3	4404.3	4236.2	4450.7	3008.8	4363.7	2R	8172364	8173613	739	-1	protein_coding
FBgn0264822	CR44030	160.7	0.52	1.43396	0.65	0.17	3.14	0	0.02671	126.9	117.7	130.7	199.5	209.6	180	125.1	196.4	4	959675	962692	753	1	lincRNA
FBgn0036150	Ir68a	13.9	0.52	1.43396	3.25	0.17	3.08	0	0.0313	3.4	4.4	0	27.2	12.9	35.6	2.6	25.2	3L	11232972	11236218	2443	-1	protein_coding	Ionotropic receptor 68a [Source:FlyBase gene name;Acc:FBgn0036150]
FBgn0037167	CG11425	41.9	0.52	1.43396	1.93	0.19	2.73	0.01	0.07281	11.4	31	9.6	21.9	63.6	113.9	17.4	66.5	3L	22474795	22475792	998	1	protein_coding
FBgn0026718	fu12	132.5	0.52	1.43396	0.77	0.2	2.67	0.01	0.084302	123.5	95.6	75	194.3	176.8	129.5	98	166.9	2L	8449691	8463994	2151	-1	protein_coding	fu12 [Source:FlyBase gene name;Acc:FBgn0026718]
FBgn0038130	CG8630	79.1	0.52	1.43396	0.8	0.2	2.61	0.01	0.095367	57.2	67.3	48.2	114.9	85.4	101.7	57.6	100.7	3R	13279721	13284527	2173	1	protein_coding
FBgn0029002	miple2	71.9	0.52	1.43396	0.84	0.2	2.57	0.01	0.102892	65.2	40.7	49.3	101.3	90.4	84.3	51.7	92	3L	271200	275018	1508	1	protein_coding	miple2 [Source:FlyBase gene name;Acc:FBgn0029002]
FBgn0053641	CG33641	8.5	0.52	1.43396	5.49	0.16	3.31	0	#N/A	0	0	1.1	14.6	15.9	19.1	0.4	16.5	2L	13529042	13529821	721	1	protein_coding
FBgn0261113	Xrp1	11158.8	0.51	1.42405	0.53	0.08	6.29	0	0	8996.8	9003.6	9416.6	13704.9	13805.3	12025.3	9139	13178.5	3R	18914968	18926989	4826	1	protein_coding
FBgn0040259	Ugt86Da	1769.7	0.51	1.42405	0.55	0.11	4.54	0	0.000228	1417.7	1377.3	1514.1	1794.7	2201.5	2312.7	1436.4	2103	3R	11157098	11159744	1994	1	protein_coding	Ugt86Da [Source:FlyBase gene name;Acc:FBgn0040259]
FBgn0262732	mbf1	3489.1	0.51	1.42405	0.55	0.12	4.38	0	0.000439	2899.5	3030.7	2558.8	4335.3	4619.6	3490.8	2829.7	4148.6	3L	16574436	16576871	1788	1	protein_coding	multiprotein bridging factor 1 [Source:FlyBase gene name;Acc:FBgn0262732]
FBgn0011695	PebIII	2876.6	0.51	1.42405	0.58	0.14	3.71	0	0.004892	2014.5	2637.7	2255.6	2689	3852.7	3809.9	2302.6	3450.5	2R	24026172	24027518	1160	1	protein_coding	Ejaculatory bulb protein III [Source:FlyBase gene name;Acc:FBgn0011695]
FBgn0004512	Mdr49	293.9	0.51	1.42405	0.58	0.14	3.56	0	0.007958	236.7	239.9	228.2	377.1	365.6	315.6	234.9	352.8	2R	12940323	12946347	4396	-1	protein_coding	Multi drug resistance 49 [Source:FlyBase gene name;Acc:FBgn0004512]
FBgn0033635	CG7777	400.4	0.51	1.42405	0.61	0.15	3.34	0	0.015384	312.1	301.8	337.5	535.9	379.5	535.6	317.2	483.7	2R	11436243	11442216	1609	1	protein_coding
FBgn0002989	okr	311.4	0.51	1.42405	0.61	0.16	3.28	0	0.017956	237.8	215.1	287.2	351	425.2	352.1	246.7	376.1	2L	2989594	2992759	2878	-1	protein_coding	okra [Source:FlyBase gene name;Acc:FBgn0002989]
FBgn0015872	Drip	115.7	0.51	1.42405	0.76	0.2	2.6	0.01	0.09733	107.5	79.7	71.8	129.5	125.2	180.8	86.3	145.2	2R	11411203	11429645	2499	-1	protein_coding	Drip [Source:FlyBase gene name;Acc:FBgn0015872]
FBgn0050085	Rif1	53.8	0.51	1.42405	0.89	0.21	2.44	0.01	0.134579	46.9	34.5	32.1	72.1	59.6	77.4	37.8	69.7	2R	15864309	15869147	4605	-1	protein_coding	Rap1 interacting factor 1 homolog [Source:FlyBase gene name;Acc:FBgn0050085]
FBgn0027572	CG5009	1786.2	0.5	1.41421	0.53	0.1	5.07	0	2.2e-05	1514.9	1561.4	1300.8	2132.1	2180.7	2027.5	1459	2113.5	2R	17760940	17764541	2506	1	protein_coding
FBgn0259219	CG42319	19952.5	0.5	1.41421	0.53	0.1	4.89	0	5.1e-05	17925	14101.2	16895.9	21671.5	24162.2	24959.2	16307.3	23597.6	2R	13260101	13266336	3541	1	protein_coding
FBgn0039008	CG6972	2057.1	0.5	1.41421	0.54	0.11	4.71	0	0.000113	1748.1	1473.8	1804.5	2401.7	2272.1	2642.2	1675.4	2438.7	3R	22702007	22704338	1308	1	protein_coding
FBgn0032031	CG13390	963.5	0.5	1.41421	0.55	0.12	4.17	0	0.000977	882.6	765.6	698.6	1037.3	1210	1186.8	782.3	1144.7	2L	8375502	8376797	1230	-1	protein_coding
FBgn0036975	CG5618	1306	0.5	1.41421	0.56	0.13	3.98	0	0.001935	946.7	1206.4	1018	1477.1	1408.7	1778.9	1057	1554.9	3L	20353449	20356632	2269	1	protein_coding
FBgn0035203	CG9149	4036.6	0.5	1.41421	0.58	0.15	3.38	0	0.013568	3591.2	3166.1	2953.1	5147	5872.4	3490	3236.8	4836.5	3L	1302944	1304717	1439	1	protein_coding
FBgn0037999	CG4860	518.6	0.5	1.41421	0.59	0.15	3.35	0	0.015037	437.9	435.5	367.5	587.1	525.5	758.2	413.6	623.6	3R	12219881	12221464	1393	-1	protein_coding
FBgn0031630	CG15629	145.9	0.5	1.41421	0.64	0.17	2.85	0	0.055008	122.3	116	103.9	200.6	161.9	170.4	114.1	177.6	2L	4813009	4815891	1432	1	protein_coding
FBgn0032436	CG5418	148.9	0.5	1.41421	0.78	0.2	2.51	0.01	0.116906	74.3	108.9	145.7	180.7	147	236.5	109.6	188.1	2L	12451945	12453242	1196	-1	protein_coding
FBgn0035293	CG5687	81.3	0.5	1.41421	0.77	0.2	2.5	0.01	0.118507	68.6	49.6	62.1	101.3	121.2	85.2	60.1	102.6	3L	1933633	1939103	3115	-1	protein_coding
FBgn0038917	CG6678	32.3	0.5	1.41421	1.27	0.21	2.41	0.02	0.14326	9.1	24.8	22.5	57.5	39.7	40	18.8	45.7	3R	21887029	21907182	2843	1	protein_coding
FBgn0262814	CG43185	8.9	0.5	1.41421	6.55	0.15	3.29	0	#N/A	0	0	0	24	17.9	11.3	0	17.7	2L	5884888	5885491	542	1	protein_coding
FBgn0036742	CG7497	1013.2	0.49	1.40444	0.52	0.11	4.61	0	0.000172	926.1	792.2	776.9	1176.3	1194.2	1213.7	831.7	1194.7	3L	17633449	17638001	1822	1	protein_coding
FBgn0026438	Eaat2	886.8	0.49	1.40444	0.55	0.13	3.8	0	0.003716	862.1	623.1	679.3	1054.1	1024.3	1078.1	721.5	1052.1	2L	737212	744395	3996	-1	protein_coding	Excitatory amino acid transporter 2 [Source:FlyBase gene name;Acc:FBgn0026438]
FBgn0038302	CG4210	332.9	0.49	1.40444	0.56	0.14	3.51	0	0.009209	257.2	286.8	262.5	411.6	355.7	423.4	268.9	396.9	3R	15213974	15214845	682	1	protein_coding
FBgn0037610	CG8043	331.5	0.49	1.40444	0.56	0.14	3.48	0	0.010139	266.4	298.3	240	390.7	408.3	385.2	268.2	394.7	3R	8676915	8678233	1254	1	protein_coding
FBgn0036927	CG7433	389.9	0.49	1.40444	0.57	0.15	3.4	0	0.013083	293.8	275.3	371.8	472.2	439.1	486.9	313.6	466.1	3L	19997714	20000686	2330	-1	protein_coding
FBgn0036121	CG6310	1729	0.49	1.40444	0.59	0.15	3.18	0	0.023741	1577.8	1210	1355.5	2733.9	1796.2	1700.6	1381.1	2076.9	3L	11069043	11069864	690	-1	protein_coding
FBgn0047334	BG642312	25.6	0.49	1.40444	2.92	0.17	2.91	0	0.046918	2.3	8	7.5	26.1	99.3	10.4	5.9	45.3	3L	6232469	6233381	540	-1	protein_coding	BG642312 [Source:FlyBase gene name;Acc:FBgn0047334]
FBgn0036106	CG6409	1908.4	0.49	1.40444	0.63	0.17	2.84	0	0.056239	1019.8	1776.5	1704.8	1752.9	2277	2919.6	1500.4	2316.5	3L	10880699	10882386	1544	-1	protein_coding
FBgn0011669	Mst57Db	68.4	0.49		2.48	0.18	2.82	#N/A	#N/A	6.9	32.8	22.5	27.2	280.2	40.9	20.7	116.1	3R	25830720	25830914	195	-1	protein_coding	Male-specific RNA 57Db [Source:FlyBase gene name;Acc:FBgn0011669]
FBgn0260049	flr	4775.2	0.48	1.39474	0.5	0.08	5.87	0	0	4286.3	3738.8	3859.6	5531.5	5513.8	5721	3961.6	5588.7	3L	13412843	13416453	2343	1	protein_coding	flare [Source:FlyBase gene name;Acc:FBgn0260049]
FBgn0033769	CG8768	1539.4	0.48	1.39474	0.51	0.09	5.17	0	1.4e-05	1275.9	1225.9	1311.6	1949.3	1744.5	1729.3	1271.1	1807.7	2R	12691308	12692690	1210	-1	protein_coding
FBgn0033821	CG10799	1713.5	0.48	1.39474	0.52	0.11	4.5	0	0.000274	1222.2	1493.2	1514.1	1920.1	2022.7	2108.4	1409.8	2017.1	2R	13257886	13258477	592	1	protein_coding
FBgn0038072	CG6225	1639.9	0.48	1.39474	0.52	0.11	4.35	0	0.000495	1487.5	1263.1	1293.3	1786.4	1848.9	2160.6	1348	1931.9	3R	12654577	12660860	2952	1	protein_coding
FBgn0032247	CG5188	571.3	0.48	1.39474	0.53	0.12	4.19	0	0.000913	450.5	494.8	458.6	705.1	632.8	686	468	674.7	2L	10428829	10429988	1050	1	protein_coding
FBgn0037534	CG2781	727.4	0.48	1.39474	0.53	0.12	3.9	0	0.002566	604.8	624	552.9	827.4	978.6	776.4	593.9	860.8	3R	7981817	7995852	1974	-1	protein_coding
FBgn0259985	Mppe	480.9	0.48	1.39474	0.55	0.14	3.46	0	0.010503	413.9	346.1	410.4	655	543.4	516.5	390.1	571.6	2R	12025614	12027707	1790	-1	protein_coding	Metallophosphoesterase [Source:FlyBase gene name;Acc:FBgn0259985]
FBgn0029994	CG2254	4749.5	0.48	1.39474	0.55	0.14	3.36	0	0.014425	3923.9	4184.9	3466.4	4659.2	4971.3	7291.2	3858.4	5640.6	X	8078350	8081605	1404	-1	protein_coding
FBgn0038879	CG17298	11.2	0.48	1.39474	3.1	0.17	2.91	0	0.047358	0	2.7	4.3	15.7	16.9	27.8	2.3	20.1	3R	21283197	21284050	495	1	protein_coding
FBgn0036992	CG11796	1219.8	0.48	1.39474	0.64	0.18	2.62	0.01	0.093658	873.5	836.5	1156.2	1649.5	1913.4	889.4	955.4	1484.1	3L	20438166	20439872	1518	-1	protein_coding
FBgn0000463	Dl	56.4	0.48	1.39474	0.82	0.21	2.31	0.02	0.171918	45.7	31.9	45	79.4	61.6	74.8	40.9	71.9	3R	19302731	19326217	5278	-1	protein_coding	Delta [Source:FlyBase gene name;Acc:FBgn0000463]
FBgn0002772	Mlc1	209531	0.47	1.38511	0.49	0.08	6.05	0	0	174586	174625	173347	226569	241726	266336	174186	244877	3R	27657078	27660177	1414	-1	protein_coding	Myosin alkali light chain 1 [Source:FlyBase gene name;Acc:FBgn0002772]
FBgn0032849	mRpS18B	246.2	0.47	1.38511	0.57	0.16	2.94	0	0.044314	239	176.1	181.1	300.9	288.1	292.1	198.7	293.7	2L	20096329	20097253	863	-1	protein_coding	mitochondrial ribosomal protein S18B [Source:FlyBase gene name;Acc:FBgn0032849]
FBgn0038640	CG7706	130.3	0.47	1.38511	0.61	0.18	2.62	0.01	0.093505	116.6	92.1	100.7	148.3	170.9	153	103.1	157.4	3R	18677818	18680321	2394	1	protein_coding
FBgn0028468	rtet	79.7	0.47	1.38511	0.76	0.2	2.29	0.02	0.179943	40	68.2	68.6	118	89.4	93.9	58.9	100.5	3R	21108446	21110834	1722	1	protein_coding	tetracycline resistance [Source:FlyBase gene name;Acc:FBgn0028468]
FBgn0036887	CG9231	3984.8	0.46	1.37554	0.48	0.08	5.79	0	1e-06	3329.3	3272.4	3372.1	4433.5	4507.4	4994.1	3324.6	4645	3L	19585093	19586003	847	-1	protein_coding
FBgn0031037	CG14207	14872.9	0.46	1.37554	0.49	0.1	4.85	0	6.2e-05	12736.6	10913.8	13488.4	16880.6	16672.5	18545.3	12379.6	17366.1	X	19605199	19611413	1524	1	protein_coding
FBgn0085475	CG34446	1988.9	0.46	1.37554	0.49	0.1	4.45	0	0.000327	1582.4	1828.7	1548.4	2138.4	2346.6	2489.2	1653.1	2324.7	2R	22647458	22647807	350	-1	protein_coding
FBgn0029664	CG10802	634.3	0.46	1.37554	0.5	0.11	4.14	0	0.001086	520.2	494.8	564.7	729.2	743.1	753.8	526.6	742	X	3482965	3484555	1472	1	protein_coding
FBgn0036126	CG6272	581.2	0.46	1.37554	0.5	0.11	4.12	0	0.001211	482.5	476.2	488.6	657.1	720.3	662.5	482.4	680	3L	11097446	11098186	614	-1	protein_coding
FBgn0260747	CG5010	744.8	0.46	1.37554	0.5	0.12	3.92	0	0.00243	592.2	656.8	602.2	777.2	916	924.2	617.1	872.5	X	17149001	17150647	1290	1	protein_coding
FBgn0259678	sqa	1501.7	0.46	1.37554	0.55	0.16	2.89	0	0.049143	1429.2	909	1320.1	1889.8	1407.8	2054.5	1219.4	1784	2R	9716348	9748121	6458	-1	protein_coding	spaghetti-squash activator [Source:FlyBase gene name;Acc:FBgn0259678]
FBgn0000351	cort	191.8	0.46	1.37554	0.56	0.16	2.81	0.01	0.060473	179.5	146	139.3	224.6	221.5	240	154.9	228.7	2L	6674682	6676635	1655	-1	protein_coding	cortex [Source:FlyBase gene name;Acc:FBgn0000351]
FBgn0039486	CG6074	735.5	0.46	1.37554	0.57	0.17	2.74	0.01	0.071528	746.6	592.2	440.4	729.2	861.3	1043.3	593	877.9	3R	27102988	27106184	1130	-1	protein_coding
FBgn0028424	JhI-26	60.1	0.46	1.37554	0.77	0.21	2.23	0.03	0.198553	34.3	55.8	42.9	72.1	77.5	78.3	44.3	75.9	2R	16289320	16291333	1495	1	protein_coding	Juvenile hormone-inducible protein 26 [Source:FlyBase gene name;Acc:FBgn0028424]
FBgn0051030	CG31030	104.4	0.46	1.37554	0.78	0.21	2.22	0.03	0.202259	70.9	88.5	70.7	194.3	112.3	89.6	76.7	132	3R	30164692	30166419	1671	-1	protein_coding
FBgn0054010	CG34010	32.1	0.46	1.37554	0.99	0.21	2.2	0.03	0.206851	24	21.2	19.3	48.1	34.8	45.2	21.5	42.7	2L	8009603	8010652	876	-1	protein_coding
FBgn0033658	TwdlBeta	115.7	0.46	1.37554	0.91	0.21	2.19	0.03	0.212889	74.3	88.5	78.2	65.8	155	232.1	80.4	151	2R	11862537	11863252	716	-1	protein_coding	TwdlBeta [Source:FlyBase gene name;Acc:FBgn0033658]
FBgn0033943	CG12869	62.8	0.46	1.37554	0.97	0.21	2.17	0.03	0.21908	40	54.9	32.1	42.8	110.3	96.5	42.3	83.2	2R	14591203	14595617	3339	1	protein_coding
FBgn0260011	NimC4	160.5	0.46	1.37554	0.87	0.21	2.17	0.03	0.219873	58.3	102.7	178.9	144.2	291.1	187.8	113.3	207.7	2L	14047582	14048863	1282	1	protein_coding	Nimrod C4 [Source:FlyBase gene name;Acc:FBgn0260011]
FBgn0024732	Drep-1	959.5	0.45	1.36604	0.49	0.11	4.05	0	0.001543	783.2	886	728.6	1088.5	1183.2	1087.7	799.3	1119.8	2R	12044612	12050172	2153	1	protein_coding	DNA fragmentation factor-related protein 1 [Source:FlyBase gene name;Acc:FBgn0024732]
FBgn0031247	CG11562	809.5	0.45	1.36604	0.48	0.11	4.05	0	0.001555	672.3	732	622.6	915.1	995.5	919.9	675.6	943.5	2L	292419	293222	748	1	protein_coding
FBgn0031263	CG2789	1024.5	0.45	1.36604	0.5	0.13	3.59	0	0.007162	882.6	826.7	837.9	1254.6	1354.1	991.2	849.1	1200	2L	559612	560523	853	1	protein_coding
FBgn0032946	nrv3	314.2	0.45	1.36604	0.52	0.14	3.19	0	0.023263	242.4	272.6	258.2	333.2	373.5	405.2	257.7	370.7	2L	21380000	21393319	4770	1	protein_coding	nervana 3 [Source:FlyBase gene name;Acc:FBgn0032946]
FBgn0266258	CR44953	21	0.45	1.36604	1.96	0.18	2.49	0.01	0.120623	1.1	11.5	12.9	38.7	20.9	40.9	8.5	33.5	3R	29755190	29759040	1087	-1	lincRNA
FBgn0259239	CG42337	105.2	0.45	1.36604	0.61	0.19	2.42	0.02	0.139575	90.3	81.4	78.2	124.3	116.2	140.9	83.3	127.1	3L	21183313	21193363	3910	-1	protein_coding
FBgn0039864	CG11550	27.1	0.45	1.36604	1.69	0.19	2.4	0.02	0.145461	14.9	21.2	2.1	44.9	44.7	34.8	12.7	41.5	3R	31678147	31679880	1060	-1	protein_coding
FBgn0053170	CG33170	2891.9	0.44	1.3566	0.46	0.08	5.29	0	7e-06	2420.4	2483.7	2397	3114.1	3383.8	3552.6	2433.7	3350.2	3L	22864600	22867535	1168	1	protein_coding
FBgn0020278	loco	2936.2	0.44	1.3566	0.47	0.11	4.15	0	0.001063	2358.7	2373.1	2662.8	3726.3	3516.9	2979.6	2464.8	3407.6	3R	22619968	22639387	7671	-1	protein_coding	locomotion defects [Source:FlyBase gene name;Acc:FBgn0020278]
FBgn0021768	nudC	1203.2	0.44	1.3566	0.48	0.11	4.11	0	0.001228	1034.7	1029.4	953.7	1524.2	1430.6	1246.8	1005.9	1400.5	3L	16804994	16819532	1622	1	protein_coding	nudC [Source:FlyBase gene name;Acc:FBgn0021768]
FBgn0046113	GluRIIC	3153	0.44	1.3566	0.48	0.12	3.74	0	0.004483	2994.4	2170.4	2738.8	3883	3455.3	3676	2634.5	3671.4	2L	914086	917805	3004	1	protein_coding	Glutamate receptor IIC [Source:FlyBase gene name;Acc:FBgn0046113]
FBgn0010226	GstS1	720.3	0.44	1.3566	0.53	0.15	2.89	0	0.049865	680.3	575.3	514.3	793.9	702.4	1055.5	590	850.6	2R	17093246	17099501	2275	-1	protein_coding	Glutathione S transferase S1 [Source:FlyBase gene name;Acc:FBgn0010226]
FBgn0035644	DNApol-epsilon58	13.6	0.44	1.3566	2.02	0.18	2.47	0.01	0.125448	3.4	6.2	6.4	13.6	16.9	34.8	5.4	21.7	3L	5895691	5897435	1688	-1	protein_coding	DNA polymerase epsilon 58kD subunit [Source:FlyBase gene name;Acc:FBgn0035644]
FBgn0037832	Desi	13.1	0.44	1.3566	1.71	0.19	2.34	0.02	0.162108	6.9	6.2	5.4	14.6	22.8	22.6	6.1	20	3R	10779569	10780825	1005	1	protein_coding	Desiccate [Source:FlyBase gene name;Acc:FBgn0037832]
FBgn0041709	yellow-g	162.2	0.44	1.3566	0.64	0.19	2.27	0.02	0.187564	142.9	96.5	141.4	258	176.8	157.4	126.9	197.4	3L	2269881	2272769	1344	-1	protein_coding	yellow-g [Source:FlyBase gene name;Acc:FBgn0041709]
FBgn0005586	Rab3	40	0.44	1.3566	0.84	0.21	2.11	0.04	0.242868	28.6	32.8	24.6	53.3	46.7	53.9	28.7	51.3	2R	10721335	10729203	3757	-1	protein_coding	Rab3 [Source:FlyBase gene name;Acc:FBgn0005586]
FBgn0262476	CG43066	5413.1	0.43	1.34723	0.45	0.08	5.3	0	7e-06	4583.6	4312.4	4816.5	6441.4	6460.6	5864.4	4570.8	6255.4	2R	18514574	18526439	5055	1	protein_coding
FBgn0033807	AQP	2289.3	0.43	1.34723	0.45	0.1	4.47	0	0.000303	2047.7	1726.9	2028.4	2550	2661.5	2721.4	1934.3	2644.3	2R	13212405	13214496	1272	-1	protein_coding	aquaporin [Source:FlyBase gene name;Acc:FBgn0033807]
FBgn0000044	Act57B	88455.3	0.43	1.34723	0.45	0.1	4.35	0	0.000501	78829.7	72022.9	73348.3	90066.3	100862	115602	74733.6	102177	2R	20944021	20946431	1724	1	protein_coding	Actin 57B [Source:FlyBase gene name;Acc:FBgn0000044]
FBgn0003346	RanGAP	890.7	0.43	1.34723	0.47	0.11	3.76	0	0.004125	730.6	793.1	717.9	951.7	1157.4	993.8	747.2	1034.3	2L	19441959	19447317	2401	1	protein_coding	Ran GTPase activating protein [Source:FlyBase gene name;Acc:FBgn0003346]
FBgn0030610	CG9065	952.4	0.43	1.34723	0.47	0.12	3.63	0	0.006257	811.8	781.6	799.4	961.1	1100.8	1259.8	797.6	1107.2	X	15084029	15084699	521	-1	protein_coding
FBgn0033907	mRpS16	536.1	0.43	1.34723	0.49	0.14	3.13	0	0.027627	426.5	477.1	431.8	520.2	658.7	702.5	445.1	627.1	2R	14172986	14173596	546	-1	protein_coding	mitochondrial ribosomal protein S16 [Source:FlyBase gene name;Acc:FBgn0033907]
FBgn0039055	Rassf	500.9	0.43	1.34723	0.48	0.14	3.13	0	0.027627	388.7	440.8	423.3	635.2	621.9	495.6	417.6	584.2	3R	23114014	23117931	3473	-1	protein_coding	Ras association family member [Source:FlyBase gene name;Acc:FBgn0039055]
FBgn0037151	CG7130	422.8	0.43	1.34723	0.49	0.14	3.05	0	0.0343	349.9	367.3	337.5	467	575.2	439.9	351.6	494	3L	22075056	22075756	701	-1	protein_coding
FBgn0058469	CR40469	4266.6	0.43	1.34723	0.5	0.15	2.98	0	0.04012	2749.7	4502.7	3330.3	4564.1	5729.4	4723.7	3527.6	5005.7	X	122493	122706	214	1	lincRNA
FBgn0051826	CG31826	301.2	0.43	1.34723	0.51	0.15	2.8	0.01	0.061418	239	274.4	232.5	308.2	347.7	405.2	248.6	353.7	2L	15771263	15773113	1228	-1	protein_coding
FBgn0030683	CG8239	670.7	0.43	1.34723	0.51	0.16	2.74	0.01	0.070567	698.6	485.9	475.8	807.5	883.2	673	553.4	787.9	X	15749166	15751737	2055	1	protein_coding
FBgn0085433	CG34404	246.2	0.43	1.34723	0.53	0.16	2.61	0.01	0.096431	194.4	210.7	199.3	233	341.8	298.2	201.4	291	3R	15363786	15367665	3221	-1	protein_coding
FBgn0085466	CG34437	163.4	0.43	1.34723	0.57	0.18	2.44	0.01	0.134579	126.9	139.9	128.6	156.7	198.7	229.5	131.8	195	3R	28283719	28284725	876	1	protein_coding
FBgn0030369	Cyp318a1	129.1	0.43	1.34723	0.59	0.19	2.27	0.02	0.184939	84.6	130.1	93.2	143.1	167.9	155.6	102.6	155.5	X	12032632	12035283	1885	1	protein_coding	Cyp318a1 [Source:FlyBase gene name;Acc:FBgn0030369]
FBgn0034861	CG9815	25.6	0.43	1.34723	1.44	0.19	2.21	0.03	0.204723	6.9	26.6	7.5	39.7	35.8	37.4	13.6	37.6	2R	23421521	23433354	1445	-1	protein_coding
FBgn0000808	gd	19.8	0.43	1.34723	1.25	0.2	2.13	0.03	0.23218	11.4	15	8.6	23	27.8	33	11.7	27.9	X	11985534	11987764	2261	-1	protein_coding	gastrulation-defective [Source:FlyBase gene name;Acc:FBgn0000808]
FBgn0259113	DNApol-alpha180	53.8	0.43	1.34723	0.83	0.21	2.06	0.04	0.262903	44.6	46.9	24.6	65.8	56.6	84.3	38.7	68.9	3R	21666562	21671750	4624	-1	protein_coding	DNA polymerase alpha 180kD [Source:FlyBase gene name;Acc:FBgn0259113]
FBgn0266621	CR45128	56.9	0.43	1.34723	0.78	0.21	2.04	0.04	0.272125	30.9	45.1	49.3	84.6	78.5	53	41.8	72	2R	6663395	6664195	708	-1	lincRNA
FBgn0031858	CG17378	71.2	0.43	1.34723	0.83	0.21	2.02	0.04	0.281331	66.3	56.6	31.1	78.3	68.5	126.1	51.3	91	2L	6774041	6778444	3254	1	protein_coding
FBgn0003888	betaTub60D	2773.7	0.42	1.33793	0.44	0.08	4.96	0	3.7e-05	2441	2311.1	2315.6	3360.7	3244.7	2969.2	2355.9	3191.5	2R	24305881	24313099	2518	1	protein_coding	beta-Tubulin at 60D [Source:FlyBase gene name;Acc:FBgn0003888]
FBgn0033734	CG8520	2372.7	0.42	1.33793	0.44	0.09	4.63	0	0.00016	2090	2074.8	1875.2	2588.7	2692.3	2915.3	2013.3	2732.1	2R	12422931	12425459	2134	1	protein_coding
FBgn0031977	baf	1697.4	0.42	1.33793	0.44	0.1	4.31	0	0.00056	1417.7	1555.2	1348	1944.1	2066.4	1852.8	1440.3	1954.4	2L	8029462	8030565	1022	1	protein_coding	barrier to autointegration factor [Source:FlyBase gene name;Acc:FBgn0031977]
FBgn0036028	CG16717	1044.7	0.42	1.33793	0.45	0.1	4.04	0	0.001585	962.7	888.7	797.2	1206.6	1199.1	1213.7	882.9	1206.5	3L	9679201	9681060	1427	1	protein_coding
FBgn0029117	Surf1	843.3	0.42	1.33793	0.45	0.1	4.04	0	0.0016	705.4	711.7	725.4	974.7	908	1034.6	714.2	972.4	3L	6958346	6959586	1055	1	protein_coding	Surfeit 1 [Source:FlyBase gene name;Acc:FBgn0029117]
FBgn0037608	mRpL19	1253.9	0.42	1.33793	0.45	0.1	4	0	0.001814	1066.7	1135.6	981.5	1344.5	1440.5	1554.6	1061.3	1446.5	3R	8674109	8675196	1036	1	protein_coding	mitochondrial ribosomal protein L19 [Source:FlyBase gene name;Acc:FBgn0037608]
FBgn0085271	CG34242	612.2	0.42	1.33793	0.46	0.12	3.48	0	0.010139	473.3	562.1	509	656	722.3	750.3	514.8	709.5	3L	12533996	12534403	375	1	protein_coding
FBgn0031673	CG31650	1733.2	0.42	1.33793	0.47	0.13	3.34	0	0.015187	1474.9	1264	1630.9	1741.4	2005.8	2282.3	1456.6	2009.9	2L	5040648	5044712	2019	-1	protein_coding
FBgn0037330	mRpL44	708.5	0.42	1.33793	0.47	0.13	3.14	0	0.02671	573.9	554.1	652.6	727.1	780.9	962.5	593.5	823.5	3R	5469463	5470636	1122	-1	protein_coding	mitochondrial ribosomal protein L44 [Source:FlyBase gene name;Acc:FBgn0037330]
FBgn0031327	CG5397	532.2	0.42	1.33793	0.47	0.14	3.04	0	0.034405	471	484.2	380.4	671.7	633.8	552.1	445.2	619.2	2L	1240036	1243018	2903	1	protein_coding
FBgn0022359	Sodh-2	284.7	0.42	1.33793	0.48	0.14	2.93	0	0.045399	232.1	249.6	231.5	306.1	358.6	330.4	237.7	331.7	3R	10876384	10878257	1346	1	protein_coding	Sorbitol dehydrogenase-2 [Source:FlyBase gene name;Acc:FBgn0022359]
FBgn0030839	CG5613	565.1	0.42	1.33793	0.51	0.16	2.67	0.01	0.084466	453.9	539	406.1	649.8	530.5	811.2	466.4	663.8	X	17423591	17428735	2235	1	protein_coding
FBgn0031939	CG13796	404.7	0.42	1.33793	0.51	0.16	2.6	0.01	0.09649	317.8	273.5	412.5	507.7	503.7	413	334.6	474.8	2L	7727157	7732670	2765	-1	protein_coding
FBgn0038198	Npc2b	465.5	0.42	1.33793	0.51	0.16	2.59	0.01	0.098594	373.9	396.5	383.6	416.8	686.5	535.6	384.7	546.3	3R	14089517	14092425	922	1	protein_coding	Niemann-Pick type C-2b [Source:FlyBase gene name;Acc:FBgn0038198]
FBgn0051710	CG31710	172.6	0.42	1.33793	0.52	0.16	2.56	0.01	0.1063	144.1	149.6	131.8	182.8	212.6	214.8	141.8	203.4	2L	9702442	9705954	1495	-1	protein_coding
FBgn0259834	out	199.1	0.42	1.33793	0.57	0.19	2.23	0.03	0.198317	162.4	177.9	140.4	273.7	273.2	166.9	160.2	237.9	X	19310513	19322106	3414	-1	protein_coding	outsiders [Source:FlyBase gene name;Acc:FBgn0259834]
FBgn0038126	CG8483	37	0.42	1.33793	1.13	0.2	2.07	0.04	0.26012	34.3	14.2	21.4	27.2	58.6	66.1	23.3	50.6	3R	13208754	13214465	1869	-1	protein_coding
FBgn0032646	CG6412	2458.3	0.41	1.32869	0.43	0.09	4.41	0	0.000399	2102.6	2184.5	1992	2626.3	2766.8	3077.8	2093	2823.6	2L	17499268	17501106	1526	-1	protein_coding
FBgn0033367	PPO2	40198.4	0.41	1.32869	0.44	0.1	3.93	0	0.002325	37414	31993.4	32896	50689	39750.8	48447.3	34101.1	46295.7	2R	9042261	9044709	2280	-1	protein_coding	Prophenoloxidase 2 [Source:FlyBase gene name;Acc:FBgn0033367]
FBgn0032915	CG12050	663.9	0.41	1.32869	0.44	0.11	3.74	0	0.004516	545.4	586	559.3	717.7	782.9	792.1	563.6	764.2	2L	21094966	21102429	3471	-1	protein_coding
FBgn0052448	CG32448	741.9	0.41	1.32869	0.45	0.11	3.61	0	0.006784	590	649.7	642.9	777.2	923.9	867.7	627.5	856.3	3L	21827774	21828480	516	-1	protein_coding
FBgn0086130	Dbp21E2	436.1	0.41	1.32869	0.46	0.13	3.17	0	0.024496	397.9	355.8	348.2	459.7	532.5	522.5	367.3	504.9	2L	811584	813380	1732	1	protein_coding	DEAD box protein 21E2 [Source:FlyBase gene name;Acc:FBgn0086130]
FBgn0051445	CG31445	413.9	0.41	1.32869	0.47	0.14	3.04	0	0.034952	341.9	350.5	349.3	537	485.8	419.1	347.2	480.6	3R	29240580	29244827	3221	-1	protein_coding
FBgn0040907	mRpL33	500.8	0.41	1.32869	0.47	0.14	2.84	0	0.055709	408.2	455	397.5	483.7	671.6	588.6	420.2	581.3	X	4321764	4322231	349	-1	protein_coding	mitochondrial ribosomal protein L33 [Source:FlyBase gene name;Acc:FBgn0040907]
FBgn0033913	CG8468	142.3	0.41	1.32869	0.57	0.19	2.17	0.03	0.2187	142.9	84.1	117.9	160.9	175.8	172.2	115	169.6	2R	14219898	14230620	3961	1	protein_coding
FBgn0051248	CG31248	75	0.41	1.32869	0.61	0.2	2.07	0.04	0.257313	59.5	62	56.8	82.5	102.3	86.9	59.4	90.6	3R	7129320	7130908	977	1	protein_coding
FBgn0003250	Rh4	59.2	0.41	1.32869	0.67	0.2	2.02	0.04	0.280231	38.9	52.2	46.1	71	71.5	75.6	45.7	72.7	3L	16852527	16862517	1349	-1	protein_coding	Rhodopsin 4 [Source:FlyBase gene name;Acc:FBgn0003250]
FBgn0000180	bib	188.2	0.41		0.68	0.21	1.97	0.05	0.303412	116.6	198.3	118.9	136.9	234.5	324.3	144.6	231.9	2L	9984645	9995538	3276	1	protein_coding	big brain [Source:FlyBase gene name;Acc:FBgn0000180]
FBgn0014396	tim	683.5	0.41		0.98	0.21	1.96	0.05	0.307261	633.4	398.3	345	1379	864.3	480.8	458.9	908	2L	3493986	3508119	6181	-1	protein_coding	timeless [Source:FlyBase gene name;Acc:FBgn0014396]
FBgn0004414	msopa	42.1	0.41		2.55	0.16	2.52	#N/A	#N/A	11.4	11.5	13.9	10.4	187.8	17.4	12.3	71.9	3L	22082720	22083367	648	1	protein_coding	male-specific opa containing gene [Source:FlyBase gene name;Acc:FBgn0004414]
FBgn0058298	CG40298	1778.8	0.4	1.31951	0.42	0.09	4.55	0	0.000226	1528.6	1480.8	1562.3	1985.9	1949.2	2165.8	1523.9	2033.6	3L	23726829	23727989	1161	1	protein_coding
FBgn0030686	mRpL3	1704.9	0.4	1.31951	0.42	0.09	4.26	0	0.000686	1572.1	1376.4	1420.8	1842.8	2015.8	2001.5	1456.4	1953.3	X	15761248	15762663	1243	1	protein_coding	mitochondrial ribosomal protein L3 [Source:FlyBase gene name;Acc:FBgn0030686]
FBgn0083983	mRpL34	628	0.4	1.31951	0.46	0.15	2.68	0.01	0.081385	493.9	612.5	477.9	602.8	734.2	846.8	528.1	727.9	2R	16098948	16099337	327	1	protein_coding	mitochondrial ribosomal protein L34 [Source:FlyBase gene name;Acc:FBgn0083983]
FBgn0083990	sphinx	355.5	0.4	1.31951	0.5	0.16	2.47	0.01	0.127727	292.7	270.9	321.5	316.5	436.1	495.6	295	416.1	4	975168	977261	1235	1	lincRNA	sphinx [Source:FlyBase gene name;Acc:FBgn0083990]
FBgn0034580	Cht8	12.7	0.4	1.31951	2.31	0.17	2.39	0.02	0.14668	9.1	1.8	2.1	31.3	12.9	19.1	4.4	21.1	2R	21061646	21063212	1448	1	protein_coding	Cht8 [Source:FlyBase gene name;Acc:FBgn0034580]
FBgn0027843	CAH2	240.5	0.4	1.31951	0.5	0.17	2.37	0.02	0.154363	239	170.8	188.6	321.8	246.4	276.5	199.5	281.5	3L	12177601	12183347	1899	1	protein_coding	Carbonic anhydrase 2 [Source:FlyBase gene name;Acc:FBgn0027843]
FBgn0034756	Cyp6d2	171.9	0.4	1.31951	0.55	0.19	2.08	0.04	0.256718	123.5	136.3	158.6	150.4	197.7	265.2	139.5	204.4	2R	22652573	22654530	1759	-1	protein_coding	Cyp6d2 [Source:FlyBase gene name;Acc:FBgn0034756]
FBgn0038654	CG14298	206.6	0.4	1.31951	0.57	0.19	2.07	0.04	0.257483	134.9	145.2	219.7	193.3	233.5	313	166.6	246.6	3R	18875528	18877204	875	1	protein_coding
FBgn0037292	CG2022	93.5	0.4	1.31951	0.59	0.2	2.07	0.04	0.25983	68.6	79.7	76.1	94	107.3	135.6	74.8	112.3	3R	4986500	5011031	902	-1	protein_coding
FBgn0025815	Mcm6	89.9	0.4	1.31951	0.58	0.2	2.03	0.04	0.277578	77.7	82.3	55.7	111.8	101.3	110.4	71.9	107.8	X	6674387	6677176	2790	1	protein_coding	Minichromosome maintenance 6 [Source:FlyBase gene name;Acc:FBgn0025815]
FBgn0005614	trpl	21.1	0.4		1.17	0.2	2	0.05	0.290798	11.4	17.7	9.6	30.3	21.9	35.6	12.9	29.3	2R	9753697	9765518	3893	1	protein_coding	transient receptor potential-like [Source:FlyBase gene name;Acc:FBgn0005614]
FBgn0265541	CR44391	35.7	0.4		0.89	0.21	1.93	0.05	0.326482	26.3	21.2	27.9	35.5	63.6	40	25.1	46.4	2R	17135595	17136325	731	1	pseudogene
FBgn0052204	CG32204	62	0.4		0.82	0.21	1.92	0.05	0.329993	42.3	45.1	47.1	103.4	93.4	40.9	44.9	79.2	3L	18922419	18946038	2989	-1	protein_coding
FBgn0262623	CG43147	50.7	0.4		2.33	0.17	2.42	#N/A	#N/A	6.9	29.2	13.9	16.7	214.6	22.6	16.7	84.6	3L	13299841	13300152	260	-1	protein_coding
FBgn0085468	CG34439	2647.6	0.39	1.31039	0.41	0.1	3.85	0	0.00308	2194	2397.8	2222.4	2676.4	3077.8	3316.9	2271.4	3023.7	2R	13158666	13160190	844	1	protein_coding
FBgn0036557	mRpS31	930.2	0.39	1.31039	0.43	0.11	3.47	0	0.010208	846.1	812.6	722.2	984.1	1053.1	1163.3	793.6	1066.8	3L	16005193	16006599	1277	1	protein_coding	mitochondrial ribosomal protein S31 [Source:FlyBase gene name;Acc:FBgn0036557]
FBgn0034362	CG5323	1294	0.39	1.31039	0.42	0.11	3.45	0	0.010801	1165	1114.4	1040.5	1292.2	1519	1632.8	1106.6	1481.4	2R	18615060	18615999	783	1	protein_coding
FBgn0038079	NijC	1586.2	0.39	1.31039	0.44	0.13	3.14	0	0.026771	1305.7	1336.6	1401.6	1511.6	1802.2	2159.7	1347.9	1824.5	3R	12695129	12697379	1334	1	protein_coding	Ninjurin C [Source:FlyBase gene name;Acc:FBgn0038079]
FBgn0030480	Tim9a	745.5	0.39	1.31039	0.44	0.13	3.04	0	0.034366	586.5	707.2	606.5	766.8	836.5	969.4	633.4	857.6	X	13385210	13385893	516	1	protein_coding	Tim9a [Source:FlyBase gene name;Acc:FBgn0030480]
FBgn0039588	CG12413	242.7	0.39	1.31039	0.47	0.16	2.49	0.01	0.12088	235.5	189.4	186.4	271.6	266.3	306.9	203.8	281.6	3R	28542274	28544817	2255	-1	protein_coding
FBgn0001089	Gal	262.1	0.39	1.31039	0.48	0.16	2.42	0.02	0.140916	217.2	248.7	190.7	333.2	257.3	325.2	218.9	305.2	2L	6003574	6006827	2345	-1	protein_coding	beta galactosidase [Source:FlyBase gene name;Acc:FBgn0001089]
FBgn0051075	CG31075	690.5	0.39	1.31039	0.53	0.18	2.13	0.03	0.234883	372.7	834.7	485.4	826.3	762	861.6	564.3	816.6	3R	26985624	26988517	1874	-1	protein_coding
FBgn0035817	CG7409	140.8	0.39	1.31039	0.54	0.19	2.04	0.04	0.270926	82.3	123.9	137.2	177.6	147	176.5	114.5	167	3L	7754409	7755168	760	1	protein_coding
FBgn0036910	Cyp305a1	34.7	0.39		1.02	0.2	1.91	0.06	0.334982	14.9	36.3	17.1	31.3	47.7	60.9	22.8	46.6	3L	19810403	19813339	1801	-1	protein_coding	Cyp305a1 [Source:FlyBase gene name;Acc:FBgn0036910]
FBgn0263660	CR43651	26.6	0.39		0.99	0.21	1.9	0.06	0.338311	25.2	12.4	16.1	36.6	38.7	30.4	17.9	35.2	2R	9552844	9553940	1097	1	lincRNA
FBgn0030673	CG15601	43	0.39		1.01	0.21	1.9	0.06	0.339827	50.3	14.2	21.4	57.5	68.5	46.1	28.6	57.4	X	15710647	15712309	1611	1	protein_coding
FBgn0264326	DNApol-epsilon255	38.7	0.39		1	0.21	1.89	0.06	0.343364	27.4	26.6	23.6	46	25.8	82.6	25.9	51.5	3R	23348128	23355163	6849	1	protein_coding	DNA polymerase epsilon 255kD subunit [Source:FlyBase gene name;Acc:FBgn0264326]
FBgn0001086	fzy	56.2	0.39		0.7	0.21	1.87	0.06	0.353254	45.7	38.1	45	88.8	68.5	51.3	42.9	69.5	2L	16310956	16313097	1996	1	protein_coding	fizzy [Source:FlyBase gene name;Acc:FBgn0001086]
FBgn0259878	Fs	51.9	0.39		0.73	0.21	1.86	0.06	0.354259	35.4	28.3	53.6	61.6	72.5	60	39.1	64.7	2R	15223560	15241589	3561	-1	protein_coding	Follistatin [Source:FlyBase gene name;Acc:FBgn0259878]
FBgn0001977	CIAPIN1	1306.7	0.38	1.30134	0.41	0.1	3.91	0	0.002459	1174.2	1134.7	1064	1523.1	1563.7	1380.7	1124.3	1489.2	2L	15036293	15038861	2358	-1	protein_coding	CIAPIN1 ortholog [Source:FlyBase gene name;Acc:FBgn0001977]
FBgn0038974	CG5377	1366.6	0.38	1.30134	0.41	0.1	3.89	0	0.002678	1179.9	1209.1	1135.8	1506.4	1463.4	1705	1174.9	1558.3	3R	22466905	22468157	1253	-1	protein_coding
FBgn0033128	Tsp42Eg	2737.6	0.38	1.30134	0.41	0.1	3.69	0	0.005288	2388.4	2081.8	2595.2	3330.4	3084.7	2944.8	2355.2	3120	2R	7028911	7033233	1188	1	protein_coding	Tetraspanin 42Eg [Source:FlyBase gene name;Acc:FBgn0033128]
FBgn0030460	CG2453	661.5	0.38	1.30134	0.41	0.11	3.61	0	0.006784	561.4	553.2	591.5	744.8	743.1	774.7	568.7	754.2	X	13193094	13194551	1347	-1	protein_coding
FBgn0034259	P32	4463.3	0.38	1.30134	0.41	0.11	3.56	0	0.007817	4121.7	3888.4	3501.8	4811.7	4653.4	5802.7	3837.3	5089.3	2R	17671309	17672640	1154	-1	protein_coding
FBgn0037702	CG8176	1424.6	0.38	1.30134	0.42	0.12	3.3	0	0.017429	1322.8	1310.9	1028.7	1709.1	1622.3	1553.7	1220.8	1628.4	3R	9516007	9527237	5116	1	protein_coding
FBgn0031974	CG12560	482.3	0.38	1.30134	0.42	0.13	2.8	0.01	0.061517	416.2	453.2	366.5	505.6	546.4	606	411.9	552.7	2L	8008302	8009477	995	-1	protein_coding
FBgn0030320	CG2247	387.6	0.38	1.30134	0.44	0.15	2.55	0.01	0.108492	298.4	350.5	337.5	375	453	511.2	328.8	446.4	X	11606290	11611652	3767	-1	protein_coding
FBgn0038476	kuk	437.1	0.38	1.30134	0.45	0.15	2.53	0.01	0.112766	301.8	399.2	406.1	577.7	484.8	453	369	505.2	3R	17080244	17084781	2433	1	protein_coding	kugelkern [Source:FlyBase gene name;Acc:FBgn0038476]
FBgn0266918	CG32486	1253.2	0.38	1.30134	0.45	0.15	2.52	0.01	0.115144	1083.9	932.1	1161.5	1697.6	1581.6	1062.5	1059.2	1447.2	3L	3055908	3070839	2356	-1	protein_coding
FBgn0033799	GLaz	307.8	0.38	1.30134	0.45	0.15	2.46	0.01	0.130174	225.2	256.7	299	365.6	384.5	315.6	260.3	355.2	2R	13163959	13168032	1215	-1	protein_coding	Glial Lazarillo [Source:FlyBase gene name;Acc:FBgn0033799]
FBgn0020509	Acp62F	22.6	0.38	1.30134	2.48	0.16	2.36	0.02	0.155685	4.6	11.5	4.3	7.3	91.4	16.5	6.8	38.4	3L	2739750	2740228	479	1	protein_coding	Accessory gland protein 62F [Source:FlyBase gene name;Acc:FBgn0020509]
FBgn0038437	CG14898	273.8	0.38	1.30134	0.48	0.17	2.2	0.03	0.208696	241.2	252.3	193.9	275.8	283.1	396.5	229.2	318.5	3R	16481861	16482452	470	-1	protein_coding
FBgn0266710	hog	19.2	0.38	1.30134	1.42	0.19	2.03	0.04	0.279219	3.4	10.6	17.1	23	35.8	25.2	10.4	28	X	14718273	14718942	611	-1	protein_coding	hog [Source:FlyBase gene name;Acc:FBgn0266710]
FBgn0027584	CG4757	393.6	0.38		1.19	0.2	1.94	0.05	0.320011	186.4	431.9	99.7	478.5	571.2	593.8	239.3	547.8	3R	11161207	11163498	2098	1	protein_coding
FBgn0040256	Ugt86Dd	161.6	0.38		0.6	0.2	1.9	0.06	0.336172	139.5	139	106.1	269.5	195.7	120	128.2	195.1	3R	11126597	11128328	1671	-1	protein_coding	Ugt86Dd [Source:FlyBase gene name;Acc:FBgn0040256]
FBgn0011703	RnrL	132	0.38		0.6	0.2	1.9	0.06	0.339952	105.2	131.9	78.2	163	112.3	201.7	105.1	159	2L	10325026	10327943	2577	-1	protein_coding	Ribonucleoside diphosphate reductase large subunit [Source:FlyBase gene name;Acc:FBgn0011703]
FBgn0029799	CG15772	160.9	0.38		0.65	0.21	1.81	0.07	0.37536	110.9	166.4	97.5	146.3	138.1	306	124.9	196.8	X	5752249	5754041	1691	1	protein_coding
FBgn0031970	CG7227	41.4	0.38		0.86	0.21	1.8	0.07	0.381896	26.3	37.2	24.6	30.3	71.5	58.3	29.4	53.4	2L	7994388	7998151	2720	-1	protein_coding
FBgn0032236	mRpS7	3047.8	0.37	1.29235	0.39	0.08	4.64	0	0.00015	2782.8	2527.1	2617.7	3350.2	3422.5	3586.5	2642.6	3453.1	2L	10386662	10387652	917	1	protein_coding	mitochondrial ribosomal protein S7 [Source:FlyBase gene name;Acc:FBgn0032236]
FBgn0083167	Neb-cGP	18958.8	0.37	1.29235	0.39	0.09	4.32	0	0.000553	15865.9	17633.7	15761.1	19649	22449.5	22393.5	16420.2	21497.3	X	10460736	10461878	987	1	protein_coding	Neb-cGP [Source:FlyBase gene name;Acc:FBgn0083167]
FBgn0015541	sda	2236.8	0.37	1.29235	0.38	0.09	4.29	0	0.000611	1836.2	1917.2	2073.4	2577.2	2559.2	2457.9	1942.3	2531.4	3R	26915761	26945309	5182	1	protein_coding	slamdance [Source:FlyBase gene name;Acc:FBgn0015541]
FBgn0002773	Mlc2	149259	0.37	1.29235	0.39	0.1	3.9	0	0.002566	132776	123022	131155	149083	169483	190033	128984	169533	3R	30171438	30174551	2286	-1	protein_coding	Myosin light chain 2 [Source:FlyBase gene name;Acc:FBgn0002773]
FBgn0034484	CG11044	1497.3	0.37	1.29235	0.39	0.1	3.89	0	0.002637	1392.6	1248	1241.9	1779.1	1601.5	1720.6	1294.2	1700.4	2R	20231829	20234927	2041	1	protein_coding
FBgn0033883	CG16935	3876.3	0.37	1.29235	0.39	0.1	3.81	0	0.003489	3486	3474.2	3104.2	4011.5	4343.5	4838.5	3354.8	4397.8	2R	13860349	13862002	1316	-1	protein_coding
FBgn0034727	mRpS29	1312.2	0.37	1.29235	0.39	0.1	3.73	0	0.00455	1185.6	1125.9	1100.5	1382.1	1478.3	1600.7	1137.3	1487	2R	22418937	22420376	1440	-1	protein_coding	mitochondrial ribosomal protein S29 [Source:FlyBase gene name;Acc:FBgn0034727]
FBgn0034245	CG14482	4580.8	0.37	1.29235	0.4	0.1	3.56	0	0.007922	3870.1	4331.9	3660.3	4566.2	5476	5580.1	3954.1	5207.4	2R	17572096	17572784	561	-1	protein_coding
FBgn0032166	CG4619	1136.5	0.37	1.29235	0.4	0.11	3.49	0	0.009831	963.8	913.5	1060.8	1201.4	1279.6	1399.8	979.4	1293.6	2L	9938863	9943058	4136	1	protein_coding
FBgn0261380	mRpL37	1443	0.37	1.29235	0.4	0.11	3.49	0	0.009831	1334.3	1149.8	1255.8	1481.3	1678	1758.9	1246.6	1639.4	3R	10782563	10784092	1356	-1	protein_coding	mitochondrial ribosomal protein L37 [Source:FlyBase gene name;Acc:FBgn0261380]
FBgn0040899	CG17776	2319.9	0.37	1.29235	0.4	0.11	3.46	0	0.01063	1991.7	2167.7	1833.4	2312.9	2790.7	2823.1	1997.6	2642.2	X	2184725	2185258	534	1	protein_coding
FBgn0037892	mRpL40	854.9	0.37	1.29235	0.4	0.11	3.39	0	0.01319	756.9	712.5	741.5	896.3	951.7	1070.3	737	972.8	3R	11407918	11408756	716	1	protein_coding	mitochondrial ribosomal protein L40 [Source:FlyBase gene name;Acc:FBgn0037892]
FBgn0037102	CG7172	1170.4	0.37	1.29235	0.4	0.11	3.37	0	0.0141	1070.1	1007.3	951.5	1218.1	1290.5	1485	1009.7	1331.2	3L	21568059	21568898	840	-1	protein_coding
FBgn0031286	CG3862	845.6	0.37	1.29235	0.41	0.11	3.31	0	0.016656	699.7	704.6	777.9	922.4	903.1	1065.9	727.4	963.8	2L	824329	825861	1533	-1	protein_coding
FBgn0035432	ZnT63C	973.3	0.37	1.29235	0.41	0.12	3.17	0	0.02501	862.1	750.6	900.1	1180.5	990.5	1156.4	837.6	1109.1	3L	3303708	3314009	3253	1	protein_coding	Zinc transporter 63C [Source:FlyBase gene name;Acc:FBgn0035432]
FBgn0037880	CG17726	1194.2	0.37	1.29235	0.4	0.12	3.01	0	0.037248	1216.5	927.6	944	1306.9	1346.2	1424.2	1029.4	1359.1	3R	11226762	11228227	1409	1	protein_coding
FBgn0038649	CG7718	837.6	0.37	1.29235	0.41	0.13	2.9	0	0.048289	771.7	730.2	656.8	809.6	1032.2	1025.1	719.6	955.6	3R	18744063	18746041	1921	-1	protein_coding
FBgn0033633	CG7759	732	0.37	1.29235	0.41	0.13	2.77	0.01	0.066579	682.6	616.9	585.1	722.9	811.7	972.9	628.2	835.8	2R	11405597	11408079	2174	1	protein_coding
FBgn0040575	CG15922	436.9	0.37	1.29235	0.42	0.14	2.72	0.01	0.074634	363.6	402.7	353.6	433.5	522.6	545.1	373.3	500.4	3R	20559708	20560280	462	-1	protein_coding
FBgn0028987	Spn28F	19.8	0.37	1.29235	4.92	0.14	2.7	0.01	0.079226	0	3.5	0	16.7	93.4	5.2	1.2	38.4	2L	8240414	8241800	1213	-1	protein_coding	Serpin 28F [Source:FlyBase gene name;Acc:FBgn0028987]
FBgn0003651	svp	579.8	0.37	1.29235	0.43	0.14	2.61	0.01	0.096347	548.8	484.2	451.1	791.9	608	594.7	494.7	664.9	3R	12258737	12302785	5595	1	protein_coding	seven up [Source:FlyBase gene name;Acc:FBgn0003651]
FBgn0261648	salm	435	0.37	1.29235	0.44	0.16	2.38	0.02	0.151039	296.1	375.3	435	497.3	443.1	563.4	368.8	501.2	2L	11434311	11445614	6118	-1	protein_coding	spalt major [Source:FlyBase gene name;Acc:FBgn0261648]
FBgn0034442	CG11257	171.3	0.37	1.29235	0.46	0.16	2.26	0.02	0.188684	140.6	132.8	159.7	204.8	185.8	204.3	144.4	198.3	2R	19390128	19391900	1718	1	protein_coding
FBgn0035948	CG5644	686.8	0.37	1.29235	0.46	0.17	2.15	0.03	0.224669	667.7	562.9	505.8	571.4	781.9	1031.2	578.8	794.8	3L	8977395	8979880	1712	-1	protein_coding
FBgn0034139	CG4927	255.5	0.37		0.5	0.19	1.97	0.05	0.304523	162.4	238.1	232.5	398	244.4	257.4	211	299.9	2R	16572082	16574154	1449	1	protein_coding
FBgn0052207	CR32207	86.7	0.37		0.55	0.2	1.92	0.06	0.330611	70.9	81.4	58.9	100.3	112.3	96.5	70.4	103	3L	19475630	19478720	1209	-1	pseudogene
FBgn0015038	Cyp9b1	68.8	0.37		0.61	0.2	1.82	0.07	0.370394	56	64.6	42.9	72.1	98.4	79.1	54.5	83.2	2R	7127838	7129808	1752	-1	protein_coding	Cytochrome P450-9b1 [Source:FlyBase gene name;Acc:FBgn0015038]
FBgn0030437	hec	34.9	0.37		0.72	0.21	1.74	0.08	0.407044	28.6	24.8	25.7	43.9	46.7	40	26.4	43.5	X	12950436	12957462	2618	-1	protein_coding	hector [Source:FlyBase gene name;Acc:FBgn0030437]
FBgn0263593	Lpin	8377.7	0.36	1.28343	0.37	0.07	5.32	0	6e-06	7564.2	7206.8	7137.5	9581.6	9145.9	9630	7302.8	9452.5	2R	8136986	8156654	5511	-1	protein_coding	Lipin [Source:FlyBase gene name;Acc:FBgn0263593]
FBgn0265177	CG44242	6133.8	0.36	1.28343	0.38	0.08	4.29	0	0.000611	5366.7	5492.3	5134.8	6307.7	7191.7	7309.4	5331.3	6936.3	2R	16196384	16196928	456	1	protein_coding
FBgn0034919	CG5569	1216.7	0.36	1.28343	0.38	0.1	3.79	0	0.003847	1090.7	1092.3	986.9	1338.2	1438.5	1353.7	1056.6	1376.8	2R	23865414	23866654	774	1	protein_coding
FBgn0039765	mRpS18C	447.7	0.36	1.28343	0.39	0.12	3.03	0	0.035847	395.6	383.3	383.6	496.2	501.7	526	387.5	508	3R	30423974	30424556	528	1	protein_coding	mitochondrial ribosomal protein S18C [Source:FlyBase gene name;Acc:FBgn0039765]
FBgn0029935	CG4615	622.4	0.36	1.28343	0.42	0.14	2.51	0.01	0.117132	544.2	576.2	480	649.8	624.9	859	533.5	711.2	X	7098578	7102300	1973	-1	protein_coding
FBgn0263606	Hsc20	308.2	0.36	1.28343	0.41	0.14	2.5	0.01	0.11848	237.8	278.8	277.5	325.9	372.6	356.5	264.7	351.7	3L	16233127	16234165	927	1	protein_coding	Heat shock protein cognate 20 [Source:FlyBase gene name;Acc:FBgn0263606]
FBgn0263029	CG43324	294.4	0.36	1.28343	0.44	0.16	2.31	0.02	0.174002	277.8	223.1	250.7	355.2	283.1	376.5	250.5	338.3	2R	17563606	17564351	746	1	protein_coding
FBgn0051759	CG31759	168.9	0.36	1.28343	0.43	0.16	2.23	0.03	0.198317	141.8	148.7	140.4	195.4	189.8	197.4	143.6	194.2	2L	12207709	12210110	2402	1	protein_coding
FBgn0027562	CG10345	595.9	0.36	1.28343	0.43	0.16	2.21	0.03	0.203824	588.8	523.1	408.3	678	827.6	549.5	506.7	685	3R	16597073	16604861	2423	-1	protein_coding
FBgn0029866	CG3842	608	0.36	1.28343	0.45	0.17	2.19	0.03	0.211791	524.8	602.8	412.5	531.7	848.4	727.7	513.4	702.6	X	6337762	6343731	2751	1	protein_coding
FBgn0034063	CG8389	613.1	0.36	1.28343	0.46	0.17	2.15	0.03	0.224669	556.8	431.9	562.6	918.3	680.5	528.6	517.1	709.1	2R	16008339	16013815	2041	1	protein_coding
FBgn0039161	CG13606	15.5	0.36	1.28343	1.7	0.18	2.05	0.04	0.266651	5.7	10.6	5.4	9.4	19.9	41.7	7.2	23.7	3R	24172628	24184144	1441	1	protein_coding
FBgn0262822	CR43193	63.9	0.36		0.58	0.2	1.75	0.08	0.40639	40	56.6	56.8	73.1	86.4	70.4	51.2	76.7	X	20864813	20865731	865	1	lincRNA
FBgn0033927	CR10102	26.3	0.36		0.86	0.21	1.73	0.08	0.41459	22.9	14.2	19.3	38.7	31.8	31.3	18.8	33.9	2R	14360433	14361780	1348	-1	pseudogene
FBgn0011668	Mst57Da	13.9	0.36		3.19	0.15	2.42	#N/A	#N/A	1.1	1.8	5.4	9.4	59.6	6.1	2.8	25	3R	25831575	25831899	325	-1	protein_coding	Male-specific RNA 57Da [Source:FlyBase gene name;Acc:FBgn0011668]
FBgn0040985	CG6115	4033.7	0.35	1.27456	0.36	0.07	4.65	0	0.000148	3598	3358.2	3653.9	4525.5	4623.6	4442.9	3536.7	4530.7	2L	16887109	16887966	743	-1	protein_coding
FBgn0038674	CG14285	3308.2	0.35	1.27456	0.36	0.08	4.52	0	0.000252	2955.5	2786.4	2945.6	3891.4	3591.4	3678.6	2895.8	3720.5	3R	19025099	19026203	989	1	protein_coding
FBgn0034497	CG9090	39080.4	0.35	1.27456	0.37	0.09	4	0	0.001828	37096.2	31853.5	33267.8	41760.3	42677.6	47827.4	34072.5	44088.4	2R	20279066	20281127	1499	-1	protein_coding
FBgn0025839	CG3621	3835.9	0.35	1.27456	0.37	0.09	3.69	0	0.005306	3321.3	3459.1	3269.2	3840.2	4416	4709.8	3349.9	4322	X	2172526	2173432	807	1	protein_coding
FBgn0040773	CoVIIc	13244.8	0.35	1.27456	0.37	0.09	3.65	0	0.006018	11440.1	12469.8	10820.3	13264	15781.3	15693.5	11576.7	14913	2R	10048353	10050066	853	1	protein_coding	Cytochrome c oxidase subunit VIIc [Source:FlyBase gene name;Acc:FBgn0040773]
FBgn0035165	CG13887	17730.2	0.35	1.27456	0.37	0.1	3.49	0	0.009831	14317.8	16466.2	15654	19264.6	22590.6	18088	15479.3	19981	3L	837861	839931	1593	1	protein_coding
FBgn0037601	Cyp313b1	751.2	0.35	1.27456	0.38	0.11	3.34	0	0.015384	679.1	648.8	632.2	796	886.2	865.1	653.4	849.1	3R	8643070	8645650	2138	-1	protein_coding	Cyp313b1 [Source:FlyBase gene name;Acc:FBgn0037601]
FBgn0034709	Swim	4090.1	0.35	1.27456	0.39	0.12	2.99	0	0.039173	3571.7	3043.1	4016.1	4057.5	5121.4	4730.7	3543.6	4636.5	2R	22189817	22202671	2171	-1	protein_coding	Secreted Wg-interacting molecule [Source:FlyBase gene name;Acc:FBgn0034709]
FBgn0035421	CG12034	469.7	0.35	1.27456	0.39	0.13	2.74	0.01	0.071585	407	440.8	369.7	559.9	489.8	551.2	405.8	533.6	3L	3219156	3220925	1684	1	protein_coding
FBgn0027070	CG17322	392.9	0.35	1.27456	0.4	0.13	2.68	0.01	0.082386	362.4	333.7	321.5	410.6	445.1	484.3	339.2	446.6	2L	18826770	18829059	1903	1	protein_coding
FBgn0261270	SelD	892.9	0.35	1.27456	0.4	0.14	2.61	0.01	0.09625	864.4	744.4	701.9	1151.2	1052.1	843.4	770.2	1015.6	2R	14268772	14270658	1887	-1	protein_coding	Selenide,water dikinase [Source:FlyBase gene name;Acc:FBgn0261270]
FBgn0263659	CR43650	509	0.35	1.27456	0.4	0.14	2.6	0.01	0.096997	480.2	373.5	462.9	579.8	624.9	533	438.9	579.2	2R	16829095	16839494	10400	1	lincRNA
FBgn0032260	CG13144	395.9	0.35	1.27456	0.41	0.14	2.47	0.01	0.125668	376.2	343.4	301.1	393.8	472.9	487.8	340.2	451.5	2L	10489900	10491454	1555	-1	protein_coding
FBgn0250832	Dup99B	14.9	0.35	1.27456	2.71	0.15	2.3	0.02	0.177013	10.3	1.8	0	17.8	43.7	15.7	4	25.7	3R	29715068	29715377	310	-1	protein_coding	Ductus ejaculatorius peptide 99B [Source:FlyBase gene name;Acc:FBgn0250832]
FBgn0030558	CG1461	852.2	0.35	1.27456	0.41	0.15	2.24	0.02	0.195333	695.1	615.2	884	1140.8	995.5	782.5	731.4	972.9	X	14261223	14265379	2509	1	protein_coding
FBgn0035132	mthl10	368.5	0.35	1.27456	0.41	0.15	2.24	0.03	0.195795	324.7	274.4	349.3	487.9	420.2	354.7	316.1	420.9	3L	332801	342915	4166	-1	protein_coding	methuselah-like 10 [Source:FlyBase gene name;Acc:FBgn0035132]
FBgn0031403	CG15387	146.6	0.35	1.27456	0.44	0.17	2.08	0.04	0.253912	121.2	118.6	133.9	167.1	170.9	167.8	124.6	168.6	2L	2225545	2226294	693	-1	protein_coding
FBgn0020633	Mcm7	11.6	0.35		1.6	0.18	1.96	0.05	0.308695	8	7.1	2.1	17.8	19.9	14.8	5.7	17.5	3L	8891596	8894310	2451	1	protein_coding	Minichromosome maintenance 7 [Source:FlyBase gene name;Acc:FBgn0020633]
FBgn0063495	GstE5	117.9	0.35		0.47	0.19	1.89	0.06	0.344937	112	98.3	85.7	154.6	133.1	123.5	98.7	137.1	2R	18404605	18405338	734	1	protein_coding	Glutathione S transferase E5 [Source:FlyBase gene name;Acc:FBgn0063495]
FBgn0005655	PCNA	36.5	0.35		1.23	0.19	1.84	0.07	0.364122	12.6	23.9	28.9	18.8	36.8	98.2	21.8	51.3	2R	20261754	20262883	1070	-1	protein_coding	Proliferating cell nuclear antigen [Source:FlyBase gene name;Acc:FBgn0005655]
FBgn0035806	PGRP-SD	831.6	0.35		0.5	0.19	1.84	0.07	0.364318	500.8	892.2	677.2	673.8	841.5	1404.2	690.1	973.1	3L	7651180	7651900	721	1	protein_coding	PGRP-SD [Source:FlyBase gene name;Acc:FBgn0035806]
FBgn0032895	twit	72	0.35		0.55	0.2	1.74	0.08	0.410352	49.2	69	56.8	85.7	96.4	74.8	58.3	85.6	2L	20852578	20857113	1150	1	protein_coding	target of wit [Source:FlyBase gene name;Acc:FBgn0032895]
FBgn0014861	Mcm2	102	0.35		0.56	0.2	1.7	0.09	0.427492	76.6	86.7	84.7	112.8	83.5	167.8	82.7	121.4	3R	8264970	8267924	2898	1	protein_coding	Minichromosome maintenance 2 [Source:FlyBase gene name;Acc:FBgn0014861]
FBgn0024740	Lip2	98.9	0.35		0.66	0.21	1.66	0.1	0.448665	53.7	127.5	48.2	114.9	116.2	133	76.5	121.4	2L	10701940	10709453	2292	-1	protein_coding	Lipase 2 [Source:FlyBase gene name;Acc:FBgn0024740]
FBgn0043575	PGRP-SC2	52.7	0.35		1.41	0.18	1.91	#N/A	#N/A	14.9	31.9	39.6	173.4	25.8	30.4	28.8	76.6	2R	8716950	8717695	746	1	protein_coding	PGRP-SC2 [Source:FlyBase gene name;Acc:FBgn0043575]
FBgn0267327	Acp33A	29	0.35		2.4	0.16	2.22	#N/A	#N/A	2.3	17.7	7.5	11.5	121.2	13.9	9.2	48.9	2L	11591339	11591678	340	-1	protein_coding	Accessory gland-specific peptide 33A [Source:FlyBase gene name;Acc:FBgn0267327]
FBgn0010612	l(2)06225	22221.7	0.34	1.26576	0.35	0.08	4.16	0	0.001017	18797.3	20529.9	19305.7	22883.3	25643.5	26170.3	19544.3	24899	2L	10975522	10976399	789	-1	protein_coding	lethal (2) 06225 [Source:FlyBase gene name;Acc:FBgn0010612]
FBgn0020653	Trxr-1	8882	0.34	1.26576	0.35	0.08	4.03	0	0.001686	8506.3	7515.7	7377.5	9461.5	10272.5	10158.6	7799.8	9964.2	X	8242528	8248033	2790	1	protein_coding	Thioredoxin reductase-1 [Source:FlyBase gene name;Acc:FBgn0020653]
FBgn0034877	levy	27621.8	0.34	1.26576	0.36	0.09	3.93	0	0.002334	23981.1	24321	24244.4	27544.5	31877.6	33762.3	24182.2	31061.5	2R	23548239	23548982	593	1	protein_coding	levy [Source:FlyBase gene name;Acc:FBgn0034877]
FBgn0031651	mRpL24	2230.3	0.34	1.26576	0.36	0.09	3.72	0	0.004837	1861.3	2058.8	1932	2318.1	2523.4	2688.3	1950.7	2509.9	2L	4944256	4945361	875	-1	protein_coding	mitochondrial ribosomal protein L24 [Source:FlyBase gene name;Acc:FBgn0031651]
FBgn0032222	CG5037	4466.3	0.34	1.26576	0.36	0.1	3.48	0	0.010139	4189.1	3798.1	3730	4586.1	4870	5624.4	3905.8	5026.8	2L	10331471	10333129	1473	1	protein_coding
FBgn0266446	CG45076	50143.1	0.34	1.26576	0.37	0.1	3.48	0	0.010139	49150.2	37789.3	44517.8	54394.4	56480.9	58525.9	43819.1	56467.1	3R	10768001	10777374	3347	-1	protein_coding
FBgn0040389	mRpL14	945.9	0.34	1.26576	0.36	0.1	3.34	0	0.015037	839.2	869.2	780.1	1016.5	1073	1097.2	829.5	1062.2	X	2343997	2344649	653	-1	protein_coding	mitochondrial ribosomal protein L14 [Source:FlyBase gene name;Acc:FBgn0040389]
FBgn0032387	CG16965	957.4	0.34	1.26576	0.37	0.11	3.2	0	0.02283	820.9	862.1	822.9	1057.2	992.5	1188.5	835.3	1079.4	2L	11981591	11984380	2300	1	protein_coding
FBgn0263133	ico	834.8	0.34	1.26576	0.36	0.11	3.15	0	0.02631	787.7	740.9	661.1	933.9	928.9	956.4	729.9	939.7	2L	7220369	7223081	2503	-1	protein_coding	iconoclast [Source:FlyBase gene name;Acc:FBgn0263133]
FBgn0032205	CG4957	752.5	0.34	1.26576	0.36	0.11	3.14	0	0.027007	640.3	638.2	697.6	848.3	798.8	892.1	658.7	846.4	2L	10268872	10269904	861	1	protein_coding
FBgn0033342	CG8258	2012.8	0.34	1.26576	0.37	0.11	3.08	0	0.0313	1840.7	1932.3	1492.6	2208.4	2409.2	2193.6	1755.2	2270.4	2R	8904844	8906990	1904	-1	protein_coding
FBgn0028648	mRpL50	1066.5	0.34	1.26576	0.37	0.11	3.04	0	0.034331	998.1	900.2	895.8	1095.8	1170.3	1338.9	931.4	1201.7	3L	7243080	7243933	739	-1	protein_coding	mitochondrial ribosomal protein L50 [Source:FlyBase gene name;Acc:FBgn0028648]
FBgn0037807	CG6293	970.4	0.34	1.26576	0.36	0.11	3.02	0	0.036812	848.3	757.7	941.9	1061.4	1081.9	1131.1	849.3	1091.5	3R	10307806	10311613	2601	-1	protein_coding
FBgn0003714	tko	1482	0.34	1.26576	0.37	0.12	2.93	0	0.04493	1306.8	1382.6	1193.7	1458.3	1676	1874.5	1294.4	1669.6	X	2442313	2443976	1596	-1	protein_coding	technical knockout [Source:FlyBase gene name;Acc:FBgn0003714]
FBgn0040070	Trx-2	879.5	0.34	1.26576	0.38	0.12	2.89	0	0.049736	726	815.2	755.4	865	1029.2	1085.9	765.6	993.4	2L	9613166	9616404	1357	1	protein_coding	thioredoxin-2 [Source:FlyBase gene name;Acc:FBgn0040070]
FBgn0259238	CG42336	466.4	0.34	1.26576	0.38	0.12	2.77	0.01	0.066996	400.2	441.7	372.9	506.7	543.4	533.8	404.9	528	2R	11294536	11297520	1514	-1	protein_coding
FBgn0260743	GC1	459	0.34	1.26576	0.38	0.13	2.67	0.01	0.082833	391	414.2	390	460.7	558.3	539.9	398.4	519.7	3R	11967708	11971686	1658	1	protein_coding	Glutamate Carrier 1 [Source:FlyBase gene name;Acc:FBgn0260743]
FBgn0266492	SclB	1191.8	0.34	1.26576	0.39	0.14	2.49	0.01	0.120623	1097.6	1003.7	994.4	1045.7	1462.4	1546.7	1031.9	1351.6	2L	16837972	16841884	1160	1	protein_coding	Sarcolamban B [Source:FlyBase gene name;Acc:FBgn0266492]
FBgn0038307	mRpS10	899	0.34	1.26576	0.38	0.14	2.44	0.01	0.135353	782	865.7	693.3	875.4	964.7	1212.9	780.3	1017.7	3R	15229665	15230516	783	1	protein_coding	mitochondrial ribosomal protein S10 [Source:FlyBase gene name;Acc:FBgn0038307]
FBgn0033712	CG13163	433.4	0.34	1.26576	0.39	0.14	2.43	0.01	0.13644	387.6	356.7	381.5	461.7	438.1	574.7	375.3	491.5	2R	12321238	12322797	1499	1	protein_coding
FBgn0036973	Rbbp5	239.4	0.34	1.26576	0.4	0.14	2.37	0.02	0.152862	200.1	217.7	201.4	275.8	270.2	271.3	206.4	272.4	3L	20345736	20347942	1853	-1	protein_coding
FBgn0040153	l(1)G0469	217.5	0.34		0.45	0.18	1.93	0.05	0.321763	198.9	140.7	213.2	277.9	261.3	213	184.3	250.7	X	14203961	14211457	3709	-1	protein_coding	lethal (1) G0469 [Source:FlyBase gene name;Acc:FBgn0040153]
FBgn0003751	trk	15	0.34		1.23	0.19	1.8	0.07	0.383082	6.9	6.2	13.9	18.8	20.9	23.5	9	21	2L	10271443	10272324	882	-1	protein_coding	trunk [Source:FlyBase gene name;Acc:FBgn0003751]
FBgn0051111	CG31111	101.1	0.34		0.47	0.19	1.77	0.08	0.395465	76.6	77	100.7	126.4	110.3	115.6	84.8	117.4	3R	25055076	25056177	952	-1	protein_coding
FBgn0067628	CG33331	101.5	0.34		0.48	0.19	1.77	0.08	0.399209	93.8	78.8	82.5	99.2	117.2	137.4	85	117.9	3R	14886456	14887739	1284	1	protein_coding
FBgn0260746	Ect3	267.4	0.34		0.49	0.19	1.76	0.08	0.401451	145.2	236.3	286.1	371.9	326.9	238.2	222.5	312.3	3R	11999278	12003516	2236	1	protein_coding	Ectoderm-expressed 3 [Source:FlyBase gene name;Acc:FBgn0260746]
FBgn0033970	CG10205	23.7	0.34		1.07	0.2	1.74	0.08	0.410352	18.3	9.7	18.2	16.7	43.7	35.6	15.4	32	2R	14832832	14833951	904	1	protein_coding
FBgn0029930	CG12541	94.5	0.34		0.5	0.2	1.71	0.09	0.426106	67.5	72.6	95.4	91.9	124.2	115.6	78.5	110.6	X	7021608	7066052	2529	-1	protein_coding
FBgn0035308	CG15822	30.3	0.34		0.81	0.21	1.65	0.1	0.457701	14.9	22.1	28.9	47	30.8	38.3	22	38.7	3L	2153201	2163863	4713	-1	protein_coding
FBgn0053155	CG33155	46.6	0.34		0.6	0.21	1.61	0.11	0.475775	37.7	32.8	40.7	48.1	63.6	56.5	37.1	56.1	2R	13954195	13955664	1193	1	protein_coding
FBgn0038914	fit	81.9	0.34		0.66	0.21	1.61	0.11	0.476031	37.7	100.9	51.4	109.7	80.5	111.3	63.4	100.5	3R	21883924	21884454	531	-1	protein_coding	female-specific independent of transformer [Source:FlyBase gene name;Acc:FBgn0038914]
FBgn0262467	Scox	1745.9	0.33	1.25701	0.34	0.08	3.98	0	0.001935	1569.8	1564	1484.1	1936.8	1906.5	2014.5	1539.3	1952.6	2L	4967832	4968935	1041	-1	protein_coding	Synthesis of cytochrome c oxidase [Source:FlyBase gene name;Acc:FBgn0262467]
FBgn0030692	mRpS30	2344.8	0.33	1.25701	0.35	0.09	3.83	0	0.003252	2152.9	2038.5	2005.9	2477.9	2600.9	2792.7	2065.8	2623.8	X	15786047	15788288	2078	1	protein_coding	mitochondrial ribosomal protein S30 [Source:FlyBase gene name;Acc:FBgn0030692]
FBgn0003721	Tm1	23580.3	0.33	1.25701	0.34	0.09	3.81	0	0.003514	22030.6	20288.3	20129.8	24357.3	25941.6	28734.3	20816.2	26344.4	3R	15281371	15308779	9463	1	protein_coding	Tropomyosin 1 [Source:FlyBase gene name;Acc:FBgn0003721]
FBgn0011227	ox	5362.2	0.33	1.25701	0.35	0.09	3.59	0	0.007085	4728.8	4989.5	4438.3	5410.3	6228.1	6378.3	4718.9	6005.5	2R	12757133	12757529	331	-1	protein_coding	oxen [Source:FlyBase gene name;Acc:FBgn0011227]
FBgn0035904	GstO3	2925.2	0.33	1.25701	0.34	0.1	3.37	0	0.0141	2585	2714.7	2431.3	3054.6	3632.1	3133.5	2577	3273.4	3L	8518885	8520295	881	1	protein_coding	Glutathione S transferase O3 [Source:FlyBase gene name;Acc:FBgn0035904]
FBgn0036135	mRpL2	1061.9	0.33	1.25701	0.35	0.1	3.29	0	0.017823	935.2	937.4	923.7	1083.3	1260.7	1231.1	932.1	1191.7	3L	11120847	11122041	1039	1	protein_coding	mitochondrial ribosomal protein L2 [Source:FlyBase gene name;Acc:FBgn0036135]
FBgn0003943	Ubi-p63E	5541.2	0.33	1.25701	0.35	0.1	3.25	0	0.020004	5207.8	5155.9	4275.4	6273.2	6588.7	5746.2	4879.7	6202.7	3L	3899259	3903184	3138	-1	protein_coding	Ubiquitin-63E [Source:FlyBase gene name;Acc:FBgn0003943]
FBgn0033679	CG8888	30765.8	0.33	1.25701	0.35	0.1	3.15	0	0.026295	29463.4	24946.8	26680	30621.1	33622.1	39261.6	27030.1	34501.6	2R	12064565	12079543	1708	-1	protein_coding
FBgn0030352	sicily	760	0.33	1.25701	0.35	0.11	2.88	0	0.050735	648.3	631.1	722.2	863.9	907	787.7	667.2	852.9	X	11891732	11893745	1385	1	protein_coding	severe impairment of CI with lengthened youth [Source:FlyBase gene name;Acc:FBgn0030352]
FBgn0028708	Mst85C	928.5	0.33	1.25701	0.36	0.12	2.8	0.01	0.061299	890.6	784.2	764	1146	1054.1	932	813	1044	3R	9048645	9052231	1463	1	protein_coding	Mst85C [Source:FlyBase gene name;Acc:FBgn0028708]
FBgn0031319	CG4896	609	0.33	1.25701	0.37	0.13	2.59	0.01	0.100387	522.5	509	560.4	624.7	794.8	642.5	530.6	687.3	2L	1177690	1182454	3956	1	protein_coding
FBgn0032022	CG14275	641.4	0.33	1.25701	0.37	0.13	2.56	0.01	0.106428	540.8	616.1	519.7	647.7	702.4	821.6	558.8	723.9	2L	8327456	8332911	976	1	protein_coding
FBgn0027615	CG6404	920.7	0.33	1.25701	0.37	0.14	2.39	0.02	0.14668	923.8	815.2	672.9	964.2	966.6	1181.6	804	1037.5	3L	10884261	10886471	1816	-1	protein_coding
FBgn0034945	CG10904	347.8	0.33	1.25701	0.38	0.15	2.16	0.03	0.222918	260.7	348.7	294.7	435.6	390.4	356.5	301.4	394.2	2R	23968941	23970073	1070	-1	protein_coding
FBgn0030085	CG6999	239.2	0.33	1.25701	0.39	0.15	2.13	0.03	0.234883	203.5	190.3	228.2	244.5	285.1	283.4	207.4	271	X	9088367	9089314	875	1	protein_coding
FBgn0051469	CG31469	352.2	0.33	1.25701	0.4	0.16	2.1	0.04	0.24729	283.5	340.8	288.2	322.8	459	419.1	304.2	400.3	3R	13709159	13709939	613	-1	protein_coding
FBgn0034578	CG15653	186.5	0.33	1.25701	0.41	0.16	2.07	0.04	0.26012	172.6	157.6	151.1	193.3	212.6	232.1	160.4	212.7	2R	21059780	21060547	711	-1	protein_coding
FBgn0052706	CG32706	181	0.33	1.25701	0.41	0.17	2.01	0.04	0.288214	181.8	146	138.2	211	204.7	204.3	155.4	206.7	X	9087129	9088073	872	1	protein_coding
FBgn0011705	rost	90.6	0.33		0.47	0.19	1.73	0.08	0.410886	70.9	85	71.8	116	98.4	101.7	75.9	105.3	2L	8985936	8989539	1671	-1	protein_coding	rolling stone [Source:FlyBase gene name;Acc:FBgn0011705]
FBgn0036629	CG4573	156.6	0.33		0.46	0.19	1.73	0.08	0.411271	120	131.9	144.7	128.5	201.7	213	132.2	181.1	3L	16415292	16417177	1700	-1	protein_coding
FBgn0028932	CG16890	82.3	0.33		0.52	0.2	1.66	0.1	0.44691	76.6	48.7	78.2	102.4	91.4	96.5	67.8	96.8	2L	13782231	13784338	1232	-1	protein_coding
FBgn0031875	CG3430	90	0.33		0.5	0.2	1.65	0.1	0.454195	67.5	69	86.8	123.3	79.5	113.9	74.4	105.5	2L	6957008	6959104	1973	1	protein_coding
FBgn0260482	CG32599	23.2	0.33		0.89	0.2	1.62	0.11	0.475739	20.6	13.3	15	37.6	30.8	21.7	16.3	30	X	14243686	14246514	1233	1	protein_coding
FBgn0027521	CG3679	24	0.33		0.86	0.21	1.61	0.11	0.47753	20.6	12.4	18.2	38.7	28.8	25.2	17.1	30.9	X	16303870	16307377	3215	1	protein_coding
FBgn0032449	CG17036	89.3	0.33		0.54	0.2	1.6	0.11	0.48451	89.2	58.4	71.8	76.3	105.3	134.8	73.1	105.4	2L	12698918	12700746	1765	-1	protein_coding
FBgn0265107	CR44209	26.5	0.33		0.89	0.2	1.6	0.11	0.48451	14.9	15	25.7	40.7	41.7	20.9	18.5	34.4	2R	7533190	7533497	236	-1	lincRNA
FBgn0029003	mab-21	84.3	0.33		0.63	0.21	1.59	0.11	0.4876	56	74.4	68.6	53.3	117.2	136.5	66.3	102.3	X	6008183	6013181	2082	-1	protein_coding	mab-21 [Source:FlyBase gene name;Acc:FBgn0029003]
FBgn0040793	CG7630	28107.4	0.32	1.24833	0.33	0.08	3.85	0	0.003029	24239.5	26332.9	24089.1	28629.9	32503.4	32849.4	24887.2	31327.6	3L	17425477	17426282	417	1	protein_coding
FBgn0250838	CG30415	20940.4	0.32	1.24833	0.34	0.09	3.77	0	0.004103	18504.6	18877.4	18151.7	20845.1	24673.9	24589.7	18511.2	23369.6	2R	23385464	23386463	929	-1	protein_coding
FBgn0025336	CG4882	1853.3	0.32	1.24833	0.34	0.1	3.2	0	0.022836	1729.8	1668.5	1503.4	1888.7	2111.1	2218	1633.9	2072.6	2R	23880817	23882927	1626	-1	protein_coding
FBgn0038981	CG5346	8038.1	0.32	1.24833	0.34	0.1	3.13	0	0.02718	7890.1	6849.2	6555.6	8334.3	8616.4	9983	7098.3	8977.9	3R	22520087	22528663	1921	-1	protein_coding
FBgn0266409	CG45049	1416.6	0.32	1.24833	0.34	0.11	3	0	0.038045	1267.9	1150.7	1336.2	1432.2	1645.2	1667.6	1251.6	1581.7	3R	22726967	22732362	3708	1	protein_coding
FBgn0266448	CG45078	5320.8	0.32	1.24833	0.34	0.11	2.97	0	0.041338	5074.1	3929.1	5063	5765.5	5808.8	6284.4	4688.7	5952.9	3R	10773339	10777374	1925	-1	protein_coding
FBgn0030572	mRpS25	1133.2	0.32	1.24833	0.35	0.11	2.95	0	0.043458	950.1	972.8	1068.3	1140.8	1280.6	1386.8	997.1	1269.4	X	14582136	14582982	641	-1	protein_coding	mitochondrial ribosomal protein S25 [Source:FlyBase gene name;Acc:FBgn0030572]
FBgn0031643	CG3008	1798.7	0.32	1.24833	0.35	0.11	2.88	0	0.050735	1436	1519.8	1787.3	2016.2	2195.6	1837.1	1581	2016.3	2L	4883298	4885669	2263	1	protein_coding
FBgn0038627	CG7694	1944.2	0.32	1.24833	0.34	0.11	2.83	0	0.056989	1548.1	1848.2	1748.7	2079.9	2452.9	1987.6	1715	2173.5	3R	18573091	18590726	1207	1	protein_coding
FBgn0010263	Rbp9	9426.7	0.32	1.24833	0.35	0.11	2.82	0	0.058466	9772	7292.7	7822.2	9818.8	10336.1	11518.4	8295.6	10557.8	2L	2954762	2968434	8054	1	protein_coding	RNA-binding protein 9 [Source:FlyBase gene name;Acc:FBgn0010263]
FBgn0032129	jp	3302.2	0.32	1.24833	0.35	0.12	2.8	0.01	0.061274	3085.8	2486.4	3134.2	3404.5	3530.8	4171.6	2902.1	3702.3	2L	9547720	9566750	6900	-1	protein_coding	junctophilin [Source:FlyBase gene name;Acc:FBgn0032129]
FBgn0034797	nahoda	780.9	0.32	1.24833	0.34	0.11	2.77	0.01	0.066579	679.1	702.8	682.6	769.9	918	932.9	688.2	873.6	2R	22896174	22916719	5866	1	protein_coding	nahoda [Source:FlyBase gene name;Acc:FBgn0034797]
FBgn0038977	CG5376	821.8	0.32	1.24833	0.35	0.12	2.73	0.01	0.072562	761.5	710.8	699.7	828.4	903.1	1027.7	724	919.7	3R	22488033	22488955	812	-1	protein_coding
FBgn0260407	mRpS23	684.6	0.32	1.24833	0.36	0.12	2.66	0.01	0.085831	646	614.3	542.2	726	733.2	846	600.8	768.4	2L	13834250	13835072	707	-1	protein_coding	mitochondrial ribosomal protein S23 [Source:FlyBase gene name;Acc:FBgn0260407]
FBgn0032666	CG5758	3690.3	0.32	1.24833	0.36	0.12	2.59	0.01	0.100223	3129.3	3798.1	2783.8	4650.8	3649	4130.7	3237.1	4143.5	2L	18119995	18129862	3655	1	protein_coding
FBgn0032720	mRpL13	483.7	0.32	1.24833	0.36	0.13	2.55	0.01	0.106658	415	424	432.9	480.5	582.2	567.7	424	543.5	2L	18858028	18859248	671	-1	protein_coding	mitochondrial ribosomal protein L13 [Source:FlyBase gene name;Acc:FBgn0032720]
FBgn0020545	kraken	3295.2	0.32	1.24833	0.35	0.13	2.52	0.01	0.115144	3040.1	2697	2940.3	2988.8	3682.8	4422	2892.5	3697.9	2L	852768	854539	1320	1	protein_coding	kraken [Source:FlyBase gene name;Acc:FBgn0020545]
FBgn0032644	CG5131	628.2	0.32	1.24833	0.36	0.14	2.35	0.02	0.159216	598	580.7	469.3	664.4	651.7	805.1	549.3	707.1	2L	17484501	17485624	1051	1	protein_coding
FBgn0031971	Sirup	1623.9	0.32	1.24833	0.37	0.14	2.31	0.02	0.174002	1300	1387.9	1560.1	1847	2214.5	1433.7	1416	1831.7	2L	7998869	7999676	727	1	protein_coding	Starvation-upregulated protein [Source:FlyBase gene name;Acc:FBgn0031971]
FBgn0031746	CG9029	25.7	0.32	1.24833	3.26	0.14	2.3	0.02	0.175398	4.6	8.9	1.1	1	109.3	29.6	4.8	46.6	2L	5886002	5886609	561	1	protein_coding
FBgn0050456	CG30456	656.5	0.32	1.24833	0.37	0.15	2.09	0.04	0.248041	545.4	546.1	624.7	927.7	688.5	606.9	572.1	741	2R	17100241	17107542	3165	1	protein_coding
FBgn0265967	CR44754	510.3	0.32	1.24833	0.39	0.16	2.03	0.04	0.275873	428.7	422.2	476.8	439.8	707.4	586.9	442.6	578	X	16901767	16912724	4754	-1	lincRNA
FBgn0036589	CG13067	521.1	0.32		0.4	0.17	1.94	0.05	0.32036	442.5	549.7	355.7	482.6	709.3	586.9	449.3	592.9	3L	16271282	16271918	564	1	protein_coding
FBgn0017577	Mcm5	332.3	0.32		0.41	0.17	1.84	0.07	0.365343	256.1	276.2	323.6	488.9	356.7	292.1	285.3	379.2	3R	10788524	10791150	2452	1	protein_coding	Minichromosome maintenance 5 [Source:FlyBase gene name;Acc:FBgn0017577]
FBgn0042104	CG18747	215.1	0.32		0.42	0.18	1.8	0.07	0.38006	180.6	139.9	231.5	263.3	220.6	254.7	184	246.2	3R	7780884	7783446	1408	-1	protein_coding
FBgn0004406	tam	168.9	0.32		0.42	0.18	1.78	0.08	0.393424	152.1	145.2	137.2	172.4	165.9	240.8	144.8	193	2L	13823980	13827772	3679	-1	protein_coding	tamas [Source:FlyBase gene name;Acc:FBgn0004406]
FBgn0036772	CG5290	463.4	0.32		0.43	0.18	1.77	0.08	0.397248	392.2	491.3	299	574.6	649.7	373.9	394.1	532.7	3L	17909483	17912565	2917	-1	protein_coding
FBgn0031264	CG11835	221	0.32		0.44	0.19	1.74	0.08	0.410473	189.8	186.8	185.4	167.1	287.1	309.5	187.3	254.6	2L	560568	563819	3252	-1	protein_coding
FBgn0041604	dlp	119.7	0.32		0.45	0.19	1.73	0.08	0.416246	112	93.8	98.6	126.4	120.2	166.9	101.5	137.8	3L	14632601	14671609	3761	1	protein_coding	dally-like [Source:FlyBase gene name;Acc:FBgn0041604]
FBgn0032907	CG9272	161.3	0.32		0.44	0.19	1.71	0.09	0.423549	156.6	117.7	137.2	188	224.5	143.5	137.2	185.3	2L	20926319	20927860	1357	-1	protein_coding
FBgn0039650	Mesh1	107.2	0.32		0.44	0.19	1.69	0.09	0.435289	105.2	93.8	73.9	116	128.2	126.1	91	123.4	3R	29201756	29202525	642	-1	protein_coding	Metazoan SpoT homolog-1 [Source:FlyBase gene name;Acc:FBgn0039650]
FBgn0039332	alrm	15.3	0.32		1.1	0.19	1.68	0.09	0.439596	6.9	11.5	10.7	16.7	19.9	26.1	9.7	20.9	3R	25381065	25382781	1717	-1	protein_coding	astrocytic leucine-rich repeat molecule [Source:FlyBase gene name;Acc:FBgn0039332]
FBgn0262139	trh	13.5	0.32		1.12	0.19	1.67	0.09	0.442715	8	8	9.6	16.7	18.9	20	8.5	18.5	3L	366524	392633	5502	-1	protein_coding	trachealess [Source:FlyBase gene name;Acc:FBgn0262139]
FBgn0050096	CG30096	102.1	0.32		0.47	0.19	1.66	0.1	0.44691	80	85	92.2	145.2	95.4	114.8	85.7	118.4	2R	16320815	16322124	1130	-1	protein_coding
FBgn0053465	CG33465	142	0.32		0.47	0.19	1.66	0.1	0.448614	146.3	108.9	102.9	203.7	123.2	166.9	119.4	164.6	2R	15819114	15821114	1610	-1	protein_coding
FBgn0029161	slmo	94.3	0.32		0.46	0.19	1.64	0.1	0.457701	80	83.2	75	89.8	107.3	130.4	79.4	109.2	2L	6046516	6048706	2191	-1	protein_coding	slowmo [Source:FlyBase gene name;Acc:FBgn0029161]
FBgn0085452	CG34423	99.5	0.32		0.45	0.19	1.64	0.1	0.459277	73.2	78.8	100.7	116	125.2	103.5	84.2	114.9	2R	23358612	23359204	533	1	protein_coding
FBgn0263415	CR43461	98.6	0.32		0.46	0.19	1.64	0.1	0.461657	85.7	95.6	67.5	127.4	116.2	99.1	83	114.3	X	6732717	6735917	438	1	lincRNA
FBgn0002940	ninaE	121.8	0.32		0.5	0.2	1.61	0.11	0.475775	110.9	76.1	116.8	124.3	114.2	188.7	101.3	142.4	3R	19886255	19888206	1588	-1	protein_coding	neither inactivation nor afterpotential E [Source:FlyBase gene name;Acc:FBgn0002940]
FBgn0262686	CG43156	146.1	0.32		0.72	0.21	1.55	0.12	0.51105	114.3	114.2	101.8	199.5	291.1	55.6	110.1	182.1	X	11906452	11906868	330	-1	protein_coding
FBgn0050089	CG30089	51.4	0.32		0.57	0.21	1.55	0.12	0.511884	30.9	46	47.1	58.5	58.6	66.9	41.3	61.4	2R	15727381	15762044	5204	1	protein_coding
FBgn0032698	CG10336	25.1	0.32		0.82	0.21	1.54	0.12	0.514972	24	11.5	19.3	31.3	35.8	28.7	18.3	31.9	2L	18689528	18690906	1379	1	protein_coding
FBgn0036787	CG4306	198.2	0.32		0.62	0.21	1.53	0.12	0.517646	53.7	213.3	201.4	247.6	232.5	240.8	156.2	240.3	3L	18461957	18463163	1029	-1	protein_coding
FBgn0033196	CG1358	98	0.32		0.77	0.21	1.53	0.13	0.5227	24	64.6	128.6	156.7	91.4	122.6	72.4	123.6	2R	7595265	7620711	4058	-1	protein_coding
FBgn0058470	CG40470	9.3	0.32		1.81	0.17	1.92	0.05	#N/A	4.6	3.5	4.3	13.6	7	22.6	4.1	14.4	3L	23839860	23986410	2990	-1	protein_coding
FBgn0029174	FKBP59	10157.7	0.31	1.23971	0.32	0.07	4.59	0	0.000186	9217.4	9241.7	8609.7	11001.3	11510.4	11365.4	9023	11292.4	2L	9888005	9890119	1587	1	protein_coding	FK506-binding protein FKBP59 [Source:FlyBase gene name;Acc:FBgn0029174]
FBgn0015031	cype	20748.4	0.31	1.23971	0.33	0.09	3.66	0	0.005902	18182.2	19311.1	17731.7	20823.2	23945.7	24496.6	18408.3	23088.5	2L	5327227	5327969	522	1	protein_coding	cyclope [Source:FlyBase gene name;Acc:FBgn0015031]
FBgn0263911	CoVIII	13063.2	0.31	1.23971	0.32	0.09	3.51	0	0.009266	11460.6	12287.5	11121.4	13110.5	15376	15023.2	11623.2	14503.2	3L	21538859	21539447	513	-1	protein_coding	Cytochrome c oxidase subunit VIII [Source:FlyBase gene name;Acc:FBgn0263911]
FBgn0032032	CG17294	1011.3	0.31	1.23971	0.33	0.09	3.33	0	0.015481	895.2	907.3	890.4	1082.3	1139.5	1152.9	897.6	1124.9	2L	8377035	8378206	1012	1	protein_coding
FBgn0014906	Hydr2	7948.2	0.31	1.23971	0.33	0.1	3.24	0	0.020919	7383.6	6504.9	7239.3	8638.3	8069	9854.3	7042.6	8853.9	2L	3163645	3169462	2857	1	protein_coding	alpha/beta hydrolase2 [Source:FlyBase gene name;Acc:FBgn0014906]
FBgn0036853	mRpL21	2663	0.31	1.23971	0.33	0.1	3.07	0	0.032153	2430.7	2494.3	2164.5	2752.7	2870.1	3265.6	2363.2	2962.8	3L	19253290	19255061	1696	-1	protein_coding	mitochondrial ribosomal protein L21 [Source:FlyBase gene name;Acc:FBgn0036853]
FBgn0029896	CG3168	2272.4	0.31	1.23971	0.34	0.11	2.84	0	0.056239	1999.7	2261.5	1754.1	2483.2	2750.9	2384.9	2005.1	2539.7	X	6720004	6739986	5171	-1	protein_coding
FBgn0038426	mRpS33	537.3	0.31	1.23971	0.34	0.12	2.62	0.01	0.093505	431	502.8	488.6	586.1	603	612.1	474.1	600.4	3R	16436045	16436597	491	-1	protein_coding	mitochondrial ribosomal protein S33 [Source:FlyBase gene name;Acc:FBgn0038426]
FBgn0031548	CG8852	666.1	0.31	1.23971	0.35	0.12	2.51	0.01	0.117303	648.3	518.7	594.7	683.2	765	786.8	587.2	745	2L	3525131	3527588	2398	1	protein_coding
FBgn0031294	IA-2	5464.1	0.31	1.23971	0.34	0.12	2.49	0.01	0.120623	5202.1	3790.2	5476.6	6468.5	5921.1	5926.1	4823	6105.3	2L	1008378	1048053	10257	-1	protein_coding	IA-2 ortholog [Source:FlyBase gene name;Acc:FBgn0031294]
FBgn0046763	CG17278	7277.2	0.31	1.23971	0.35	0.13	2.36	0.02	0.156116	5992.1	6162.3	7051.7	6421.5	8160.4	9875.2	6402.1	8152.4	3R	21021044	21024163	1934	-1	protein_coding
FBgn0039714	Zip99C	2097.9	0.31	1.23971	0.35	0.13	2.35	0.02	0.159216	1686.4	1892.4	1957.7	2777.7	2402.2	1871	1845.5	2350.3	3R	29863701	29868895	2223	-1	protein_coding	Zinc/iron regulated transporter-related protein 99C [Source:FlyBase gene name;Acc:FBgn0039714]
FBgn0038425	CG14881	395.8	0.31	1.23971	0.34	0.13	2.33	0.02	0.165186	364.7	319.5	363.2	447.1	412.3	467.8	349.2	442.4	3R	16434899	16436066	1054	1	protein_coding
FBgn0028683	spt4	260.5	0.31	1.23971	0.36	0.15	2.13	0.03	0.234276	221.8	241.6	220.7	267.4	302	309.5	228.1	293	2R	12633589	12634172	457	1	protein_coding	spt4 [Source:FlyBase gene name;Acc:FBgn0028683]
FBgn0034045	CG8249	251.8	0.31	1.23971	0.36	0.15	2.1	0.04	0.245544	216.1	233.7	212.2	272.7	270.2	306	220.6	283	2R	15842760	15847362	3432	-1	protein_coding
FBgn0259971	CG42481	19.5	0.31	1.23971	2.32	0.15	2.07	0.04	0.25769	5.7	11.5	2.1	6.3	79.5	12.2	6.5	32.6	3L	13298797	13299023	227	-1	protein_coding
FBgn0031498	CG17260	276.1	0.31	1.23971	0.37	0.15	2.05	0.04	0.266056	233.2	235.4	252.9	324.9	346.7	263.4	240.5	311.7	2L	3037230	3038793	1425	1	protein_coding
FBgn0051133	Slimp	213.4	0.31		0.37	0.16	1.94	0.05	0.320122	208.1	170.8	181.1	234	227.5	259.1	186.7	240.2	3R	24147436	24148967	1532	-1	protein_coding	Seryl-tRNA synthetase-like insect mitochondrial protein [Source:FlyBase gene name;Acc:FBgn0051133]
FBgn0031610	CG15436	174.9	0.31		0.39	0.17	1.81	0.07	0.377626	149.8	142.5	161.8	233	186.8	175.6	151.4	198.5	2L	4463611	4465075	1411	1	protein_coding
FBgn0028974	xmas-2	100.6	0.31		0.42	0.18	1.67	0.09	0.442447	82.3	84.1	92.2	118	111.3	115.6	86.2	115	X	17154110	17159306	5073	-1	protein_coding	xmas-2 [Source:FlyBase gene name;Acc:FBgn0028974]
FBgn0266925	CR45376	17.2	0.31		1.2	0.19	1.66	0.1	0.447987	5.7	11.5	13.9	27.2	33.8	11.3	10.4	24.1	2R	22201508	22203045	1427	1	lincRNA
FBgn0038530	AttD	122	0.31		0.9	0.2	1.56	0.12	0.504977	101.8	40.7	112.5	327	85.4	64.3	85	158.9	3R	17625268	17626086	742	1	protein_coding	Attacin-D [Source:FlyBase gene name;Acc:FBgn0038530]
FBgn0085382	CG34353	41.8	0.31		0.87	0.2	1.55	0.12	0.511884	21.7	46	20.4	89.8	41.7	31.3	29.4	54.3	3R	27767966	27905843	5049	-1	protein_coding
FBgn0013812	Dhc93AB	21.8	0.31		0.78	0.21	1.5	0.13	0.536759	17.1	15.9	15	26.1	27.8	28.7	16	27.5	3R	21024580	21042499	14010	-1	protein_coding	Dynein heavy chain at 93AB [Source:FlyBase gene name;Acc:FBgn0013812]
FBgn0053093	CG33093	80.4	0.31		0.56	0.21	1.5	0.13	0.537121	38.9	78.8	77.2	121.2	81.5	85.2	64.9	96	3R	22530694	22531922	1055	-1	protein_coding
FBgn0038170	CG14367	44.4	0.31		0.6	0.21	1.48	0.14	0.548848	27.4	35.4	42.9	47	66.6	47	35.2	53.5	3R	13694053	13695513	1204	1	protein_coding
FBgn0028415	Met75Cb	5	0.31	1.23971	3.74	0.14	2.3	0.02	#N/A	1.1	0	1.1	9.4	9.9	8.7	0.7	9.3	3L	18469378	18469618	241	-1	protein_coding	Met75Cb [Source:FlyBase gene name;Acc:FBgn0028415]
FBgn0260430	CG42525	9.1	0.31		1.9	0.16	1.9	0.06	#N/A	3.4	1.8	6.4	16.7	7	19.1	3.9	14.3	3L	3188025	3189747	1461	-1	protein_coding
FBgn0029888	CG3192	8158.3	0.3	1.23114	0.32	0.08	3.69	0	0.005199	7236.1	7427.2	7133.2	8310.3	9069.4	9773.4	7265.5	9051	X	6677262	6679118	1384	-1	protein_coding
FBgn0030605	CG5548	7210.5	0.3	1.23114	0.32	0.09	3.51	0	0.009195	6480.3	6633.2	6147.4	7237.4	8261.7	8503.2	6420.3	8000.8	X	15063733	15064926	1129	1	protein_coding
FBgn0024957	Irp-1B	6385	0.3	1.23114	0.31	0.09	3.42	0	0.012092	5685.7	6111	5295.5	6614.8	7479.9	7123.4	5697.4	7072.7	3R	10408618	10412869	2901	-1	protein_coding	Iron regulatory protein 1B [Source:FlyBase gene name;Acc:FBgn0024957]
FBgn0033038	CG7791	1212.3	0.3	1.23114	0.32	0.09	3.39	0	0.013283	1093	1080.8	1063	1359.1	1287.5	1390.2	1078.9	1345.6	2R	5758065	5760407	2226	-1	protein_coding
FBgn0031692	TpnC25D	17824.6	0.3	1.23114	0.31	0.09	3.2	0	0.023059	16495.8	16042.3	15188.9	17423.9	20263.9	21532.7	15909	19740.1	2L	5216701	5219053	1250	1	protein_coding	Troponin C at 25D [Source:FlyBase gene name;Acc:FBgn0031692]
FBgn0040754	CG17059	1095.5	0.3	1.23114	0.31	0.09	3.17	0	0.025136	970.7	986.9	975.1	1170	1281.6	1188.5	977.6	1213.4	2R	13220283	13221015	423	1	protein_coding
FBgn0037566	mRpL1	1770.7	0.3	1.23114	0.33	0.11	2.78	0.01	0.064741	1662.4	1614.5	1439.1	1752.9	1979	2176.2	1572	1969.4	3R	8301440	8302770	1220	1	protein_coding	mitochondrial ribosomal protein L1 [Source:FlyBase gene name;Acc:FBgn0037566]
FBgn0033129	Tsp42Eh	3959.5	0.3	1.23114	0.33	0.11	2.75	0.01	0.07038	3526	3005.9	4009.7	4164	4372.3	4679.4	3513.9	4405.2	2R	7033562	7034920	1010	1	protein_coding	Tetraspanin 42Eh [Source:FlyBase gene name;Acc:FBgn0033129]
FBgn0260750	Mulk	816.7	0.3	1.23114	0.32	0.11	2.68	0.01	0.082137	769.5	747.9	662.2	872.3	966.6	881.6	726.5	906.9	2L	10270051	10271465	1300	1	protein_coding	Multi-substrate lipid kinase [Source:FlyBase gene name;Acc:FBgn0260750]
FBgn0053506	CG33506	1445.5	0.3	1.23114	0.32	0.11	2.65	0.01	0.087238	1223.4	1419.8	1211.9	1444.8	1606.4	1766.7	1285	1606	2R	14857447	14858640	1073	-1	protein_coding
FBgn0032922	CG9249	526.4	0.3	1.23114	0.33	0.11	2.64	0.01	0.090482	458.5	477.1	464	558.9	619.9	579.9	466.5	586.2	2L	21157433	21158611	1065	-1	protein_coding
FBgn0036547	CG17032	1010.3	0.3	1.23114	0.32	0.12	2.53	0.01	0.110687	936.4	814.3	941.9	988.2	1165.3	1215.5	897.5	1123	3L	15958843	15960609	1463	1	protein_coding
FBgn0024352	Hop	5846.2	0.3	1.23114	0.33	0.12	2.52	0.01	0.115272	5506.2	5451.6	4579.7	6972.1	7205.7	5361.9	5179.2	6513.2	2L	295122	297449	2023	1	protein_coding	Hsp70/Hsp90 organizing protein homolog [Source:FlyBase gene name;Acc:FBgn0024352]
FBgn0027082	Aats-pro	718.1	0.3	1.23114	0.32	0.12	2.48	0.01	0.123652	622	634.6	655.8	820.1	876.2	699.9	637.5	798.7	3L	2650161	2651850	1517	-1	protein_coding	Prolyl-tRNA synthetase [Source:FlyBase gene name;Acc:FBgn0027082]
FBgn0036891	CG9372	864.1	0.3	1.23114	0.34	0.14	2.23	0.03	0.198317	649.4	714.3	921.5	959	904.1	1036.4	761.7	966.5	3L	19606208	19608368	1693	1	protein_coding
FBgn0011828	Pxn	975.8	0.3	1.23114	0.34	0.14	2.18	0.03	0.215446	1041.6	823.2	720.1	1048.8	1023.3	1198.1	861.6	1090.1	3L	2601455	2630064	5955	-1	protein_coding	Peroxidasin [Source:FlyBase gene name;Acc:FBgn0011828]
FBgn0037156	CG11523	302.9	0.3	1.23114	0.34	0.14	2.16	0.03	0.222338	274.4	281.5	247.5	340.6	331.8	341.7	267.8	338	3L	22265806	22266679	874	-1	protein_coding
FBgn0032811	CG10268	338.3	0.3	1.23114	0.34	0.14	2.16	0.03	0.223474	319	283.2	294.7	367.7	350.7	414.7	299	377.7	2L	19579093	19580351	1156	-1	protein_coding
FBgn0052075	CG32075	358.6	0.3	1.23114	0.34	0.14	2.14	0.03	0.228231	335	309.8	306.5	376.1	374.5	449.5	317.1	400	3L	11062726	11064941	1955	-1	protein_coding
FBgn0011769	Fdxh	296.9	0.3	1.23114	0.34	0.14	2.11	0.04	0.242424	258.4	244.3	284	315.5	327.8	351.3	262.2	331.5	3L	9370195	9371238	741	-1	protein_coding	Ferredoxin [Source:FlyBase gene name;Acc:FBgn0011769]
FBgn0038467	AdSL	2007.9	0.3		0.35	0.15	1.99	0.05	0.295347	1703.5	2161.5	1424.1	2003.7	1990.9	2764	1763	2252.8	3R	17018780	17021120	2341	-1	protein_coding	Adenylosuccinate Lyase [Source:FlyBase gene name;Acc:FBgn0038467]
FBgn0262099	CG42852	35.6	0.3		2.09	0.15	1.94	0.05	0.318817	3.4	28.3	8.6	6.3	142.1	25.2	13.4	57.8	3L	16755489	16755720	165	1	protein_coding
FBgn0040211	hgo	246	0.3		0.37	0.16	1.83	0.07	0.366794	214.9	188.5	241.1	272.7	319.9	239.1	214.9	277.2	2L	11136393	11138565	1445	1	protein_coding	homogentisate 1,2-dioxygenase [Source:FlyBase gene name;Acc:FBgn0040211]
FBgn0038421	CG17931	169.8	0.3		0.37	0.16	1.83	0.07	0.368726	138.3	158.4	146.8	198.5	201.7	174.8	147.9	191.6	3R	16357535	16359318	1515	-1	protein_coding
FBgn0040503	CG7763	12.1	0.3		1.56	0.17	1.76	0.08	0.400582	3.4	5.3	9.6	32.4	9.9	12.2	6.1	18.2	2R	11414510	11415462	892	1	protein_coding
FBgn0265104	CR44206	13.9	0.3		1.51	0.17	1.76	0.08	0.401728	3.4	10.6	7.5	33.4	20.9	7.8	7.2	20.7	2R	13329352	13344808	2308	-1	lincRNA
FBgn0037433	CG17919	254.2	0.3		0.37	0.17	1.75	0.08	0.402101	192.1	216.9	256.1	242.4	274.2	343.4	221.7	286.7	3R	6344029	6345087	778	1	protein_coding
FBgn0030913	CG6123	241.8	0.3		0.38	0.17	1.7	0.09	0.429551	192.1	193	246.5	212.1	311	296.5	210.5	273.2	X	18322958	18356191	6236	-1	protein_coding
FBgn0038631	CG7695	15.6	0.3		1.31	0.18	1.69	0.09	0.435166	11.4	13.3	2.1	16.7	25.8	24.3	9	22.3	3R	18616754	18617511	693	-1	protein_coding
FBgn0037375	kat-60L1	11.3	0.3		1.33	0.18	1.67	0.09	0.442357	4.6	6.2	8.6	23	10.9	14.8	6.4	16.2	3R	5781762	5787465	2739	1	protein_coding	katanin p60-like 1 [Source:FlyBase gene name;Acc:FBgn0037375]
FBgn0040751	CG13018	206.3	0.3		0.4	0.18	1.67	0.09	0.442946	170.4	209.8	154.3	182.8	242.4	278.2	178.1	234.5	2R	14157050	14157488	379	-1	protein_coding
FBgn0032699	CG10383	1199.1	0.3		0.39	0.18	1.67	0.1	0.446628	957	832.9	1323.3	1578.5	1620.4	882.5	1037.7	1360.4	2L	18690904	18695602	3046	-1	protein_coding
FBgn0036769	Tsp74F	180.2	0.3		0.41	0.19	1.56	0.12	0.504977	137.2	154	172.5	141	249.4	226.9	154.6	205.8	3L	17891820	17895862	1519	-1	protein_coding	Tetraspanin 74F [Source:FlyBase gene name;Acc:FBgn0036769]
FBgn0003302	rux	85.1	0.3		0.43	0.19	1.55	0.12	0.511884	73.2	76.1	68.6	100.3	86.4	106.1	72.6	97.6	X	6035753	6037800	1463	-1	protein_coding	roughex [Source:FlyBase gene name;Acc:FBgn0003302]
FBgn0027546	CG4766	21.5	0.3		0.84	0.2	1.49	0.14	0.544871	19.4	9.7	17.1	28.2	30.8	23.5	15.4	27.5	X	5997508	6000797	2673	-1	protein_coding
FBgn0260475	CG30059	22.8	0.3		0.78	0.2	1.45	0.15	0.566186	17.1	14.2	19.3	33.4	20.9	32.2	16.9	28.8	2R	13412769	13414620	1683	-1	protein_coding
FBgn0259098	CG42246	28.9	0.3		0.68	0.21	1.43	0.15	0.573418	26.3	21.2	19.3	27.2	38.7	40.9	22.3	35.6	X	7411267	7411906	578	-1	protein_coding
FBgn0085203	CG34174	69.5	0.3		0.52	0.21	1.42	0.15	0.575046	54.9	53.1	63.2	101.3	92.4	52.2	57.1	82	2L	2214266	2215167	720	1	protein_coding
FBgn0032446	CG5780	49.6	0.3		0.51	0.21	1.42	0.15	0.575772	45.7	41.6	35.4	53.3	54.6	66.9	40.9	58.3	2L	12693872	12694988	881	-1	protein_coding
FBgn0028519	CG4500	7.3	0.3	1.23114	3.28	0.14	2.18	0.03	#N/A	2.3	1.8	0	20.9	3	15.7	1.4	13.2	2L	14027001	14029368	2206	1	protein_coding
FBgn0036726	CG7603	15988.8	0.29	1.22264	0.29	0.06	4.48	0	0.000286	14930.6	14085.2	14075.6	17530.4	17850.7	17460.2	14363.8	17613.8	3L	17465945	17466768	762	1	protein_coding
FBgn0261552	ps	9623.8	0.29	1.22264	0.29	0.07	4.41	0	0.000393	8789.8	8509.7	8638.7	10289.9	10914.3	10600.3	8646.1	10601.5	3R	9417940	9455500	13660	1	protein_coding	pasilla [Source:FlyBase gene name;Acc:FBgn0261552]
FBgn0047038	CG6463	6823.2	0.29	1.22264	0.3	0.08	3.85	0	0.00313	5995.6	6328.7	5993.1	7104.7	7555.4	7961.5	6105.8	7540.5	3L	10693184	10694108	597	-1	protein_coding
FBgn0038922	CG6439	19700.8	0.29	1.22264	0.3	0.08	3.61	0	0.006715	18843.1	16936.3	17189.5	21521	20582.8	23132.5	17656.3	21745.4	3R	22016391	22019382	2059	-1	protein_coding
FBgn0010213	Sod2	8882	0.29	1.22264	0.3	0.08	3.54	0	0.008432	8218.2	7891.9	7749.3	9072.9	9750.9	10609	7953.1	9810.9	2R	16772785	16773915	1015	-1	protein_coding	Superoxide dismutase 2 (Mn) [Source:FlyBase gene name;Acc:FBgn0010213]
FBgn0036364	CG14109	2566.8	0.29	1.22264	0.3	0.08	3.44	0	0.011471	2434.1	2254.5	2217	2699.4	2938.7	2857	2301.9	2831.7	3L	13440910	13442420	948	1	protein_coding
FBgn0039555	mRpS22	1582.2	0.29	1.22264	0.3	0.08	3.39	0	0.01319	1369.7	1452.5	1431.6	1721.6	1706.8	1811.1	1417.9	1746.5	3R	27916908	27918248	1341	1	protein_coding	mitochondrial ribosomal protein S22 [Source:FlyBase gene name;Acc:FBgn0039555]
FBgn0035371	CG9977	1919.3	0.29	1.22264	0.31	0.09	3.36	0	0.014611	1792.7	1589.7	1764.8	2073.6	2136	2158.8	1715.7	2122.8	3L	2768466	2772325	3020	-1	protein_coding
FBgn0033235	CG8728	4213	0.29	1.22264	0.3	0.09	3.35	0	0.014902	3925	3911.4	3477.1	4389.7	4677.3	4897.6	3771.2	4654.8	2R	7936866	7939114	1935	-1	protein_coding
FBgn0024556	EfTuM	10101.4	0.29	1.22264	0.3	0.09	3.33	0	0.015481	9882.9	8965.6	8265.8	10744.3	11053.4	11696.7	9038.1	11164.8	2R	13507557	13509332	1776	1	protein_coding	Elongation factor Tu mitochondrial [Source:FlyBase gene name;Acc:FBgn0024556]
FBgn0034793	asrij	1378.5	0.29	1.22264	0.31	0.09	3.28	0	0.018464	1275.9	1248.9	1174.4	1510.6	1574.7	1486.8	1233.1	1524	2R	22886398	22887578	1067	1	protein_coding	asrij [Source:FlyBase gene name;Acc:FBgn0034793]
FBgn0037632	Tcp-1eta	3313.5	0.29	1.22264	0.3	0.09	3.27	0	0.018969	3140.7	3005	2749.5	3416	3762.3	3807.3	2965.1	3661.9	3R	8801564	8806234	1964	1	protein_coding	Tcp-1eta [Source:FlyBase gene name;Acc:FBgn0037632]
FBgn0033978	Cyp6a23	4895.2	0.29	1.22264	0.3	0.09	3.22	0	0.021783	4263.4	4585	4318.3	5307.9	4984.3	5912.2	4388.9	5401.5	2R	14875829	14877654	1761	1	protein_coding	Cyp6a23 [Source:FlyBase gene name;Acc:FBgn0033978]
FBgn0040505	Alk	1652.6	0.29	1.22264	0.3	0.09	3.22	0	0.021783	1541.2	1389.7	1514.1	1754	1870.7	1845.8	1481.6	1823.5	2R	16625293	16640011	9730	-1	protein_coding	Alk [Source:FlyBase gene name;Acc:FBgn0040505]
FBgn0036365	CG10732	5842.5	0.29	1.22264	0.3	0.09	3.09	0	0.030885	5697.2	4631	5360.9	6702.5	6400.9	6262.6	5229.7	6455.4	3L	13442594	13449245	5561	1	protein_coding
FBgn0037822	CG14683	1400.7	0.29	1.22264	0.3	0.09	3.06	0	0.03255	1257.7	1293.2	1214	1476.1	1505.1	1658	1255	1546.4	3R	10696647	10698976	1507	1	protein_coding
FBgn0032444	CG5525	3672.9	0.29	1.22264	0.31	0.1	2.95	0	0.043714	3212.7	3648.5	2988.5	3917.5	4351.4	3918.6	3283.3	4062.5	2L	12690336	12692934	1916	-1	protein_coding
FBgn0264489	CG43897	4781.2	0.29	1.22264	0.31	0.11	2.72	0.01	0.074931	4811.1	3600.7	4395.4	5327.8	5271.4	5281	4269.1	5293.4	3L	9813847	9834345	7911	1	protein_coding
FBgn0001989	l(2)35Di	3490.5	0.29	1.22264	0.31	0.11	2.69	0.01	0.080523	3376.2	3078.5	2911.3	3370.1	3941.1	4265.5	3122	3858.9	2L	15749319	15751078	992	-1	protein_coding	lethal (2) 35Di [Source:FlyBase gene name;Acc:FBgn0001989]
FBgn0051855	CG31855	843.5	0.29	1.22264	0.31	0.11	2.66	0.01	0.085089	824.3	740.9	695.4	954.8	942.8	902.5	753.5	933.4	2L	13369204	13370329	1126	1	protein_coding
FBgn0033100	CG3420	1300.4	0.29	1.22264	0.31	0.11	2.64	0.01	0.089729	1200.5	1167.5	1117.6	1259.9	1485.2	1572	1161.9	1439	2R	6756296	6757209	715	-1	protein_coding
FBgn0038720	CG6231	827.3	0.29	1.22264	0.32	0.11	2.61	0.01	0.095672	790	681.6	741.5	927.7	848.4	974.6	737.7	916.9	3R	19616024	19632718	4343	-1	protein_coding
FBgn0050195	CG30195	1199.5	0.29	1.22264	0.31	0.11	2.61	0.01	0.095672	1096.4	1087	1029.7	1158.5	1377.9	1447.6	1071	1328	2R	22646616	22647245	575	-1	protein_coding
FBgn0266186	Vamp7	1153.1	0.29	1.22264	0.31	0.11	2.61	0.01	0.095672	1064.4	988.7	1037.2	1387.3	1318.3	1122.5	1030.1	1276	2R	9841080	9842502	1148	-1	protein_coding	Vesicle-associated membrane protein 7 [Source:FlyBase gene name;Acc:FBgn0266186]
FBgn0038046	CG5641	899.6	0.29	1.22264	0.31	0.11	2.57	0.01	0.103752	866.6	797.5	745.8	959	940.8	1087.7	803.3	995.8	3R	12427795	12429282	1365	-1	protein_coding
FBgn0035374	mRpS35	1327.7	0.29	1.22264	0.31	0.11	2.56	0.01	0.105363	1258.8	1108.2	1189.4	1422.8	1327.3	1659.8	1185.5	1470	3L	2780899	2782105	1144	1	protein_coding	mitochondrial ribosomal protein S35 [Source:FlyBase gene name;Acc:FBgn0035374]
FBgn0036372	Abp1	492.1	0.29	1.22264	0.32	0.11	2.52	0.01	0.113296	425.3	443.5	446.8	531.7	543.4	561.7	438.5	545.6	3L	13483533	13486280	2500	-1	protein_coding	Actin binding protein 1 [Source:FlyBase gene name;Acc:FBgn0036372]
FBgn0038961	CG13850	1181.1	0.29	1.22264	0.31	0.12	2.5	0.01	0.118978	1134.2	1011.7	1013.7	1136.6	1348.1	1442.4	1053.2	1309	3R	22408566	22410915	1935	-1	protein_coding
FBgn0011787	mRpL12	1429.5	0.29	1.22264	0.32	0.12	2.4	0.02	0.146543	1372	1233.9	1215.1	1339.3	1622.3	1794.5	1273.7	1585.4	3L	8956791	8957584	738	1	protein_coding	mitochondrial ribosomal protein L12 [Source:FlyBase gene name;Acc:FBgn0011787]
FBgn0013432	bcn92	489	0.29	1.22264	0.32	0.12	2.37	0.02	0.153215	405.9	459.4	441.5	530.7	522.6	573.8	435.6	542.4	X	2148463	2149647	748	-1	protein_coding	bcn92 [Source:FlyBase gene name;Acc:FBgn0013432]
FBgn0038233	HtrA2	456.2	0.29	1.22264	0.33	0.13	2.33	0.02	0.166129	439	405.4	370.7	533.8	486.8	501.7	405.1	507.4	3R	14509049	14511712	2512	-1	protein_coding	HTRA2-related serine protease [Source:FlyBase gene name;Acc:FBgn0038233]
FBgn0035461	ntc	539.2	0.29	1.22264	0.32	0.12	2.32	0.02	0.170033	464.2	485.1	488.6	641.4	628.9	526.9	479.3	599.1	3L	3803832	3806459	1572	-1	protein_coding	nutcracker [Source:FlyBase gene name;Acc:FBgn0035461]
FBgn0037710	CG9393	454.8	0.29	1.22264	0.33	0.13	2.31	0.02	0.173542	408.2	438.1	363.2	495.2	491.8	532.1	403.2	506.3	3R	9561583	9563673	1589	-1	protein_coding
FBgn0032168	CG13126	304	0.29	1.22264	0.33	0.14	2.03	0.04	0.277291	283.5	284.1	241.1	351	325.9	338.2	269.6	338.4	2L	9952072	9954181	1989	-1	protein_coding
FBgn0052641	CG32641	334.8	0.29	1.22264	0.33	0.14	2.02	0.04	0.282188	289.3	273.5	327.9	356.2	351.7	410.4	296.9	372.8	X	13184478	13184996	466	1	protein_coding
FBgn0260771	Larp7	390.6	0.29		0.34	0.15	1.96	0.05	0.30827	379.6	365.6	288.2	493.1	404.3	413	344.5	436.8	X	9243817	9245925	2049	1	protein_coding	La related protein 7 [Source:FlyBase gene name;Acc:FBgn0260771]
FBgn0036570	IntS9	265.7	0.29		0.34	0.15	1.96	0.05	0.310205	240.1	252.3	211.1	304	312.9	273.9	234.5	296.9	3L	16103432	16105627	2078	-1	protein_coding	Integrator 9 [Source:FlyBase gene name;Acc:FBgn0036570]
FBgn0051633	CG31633	356.1	0.29		0.34	0.15	1.95	0.05	0.311604	293.8	307.1	341.8	340.6	460	393	314.3	397.8	2L	6654760	6656321	1452	-1	protein_coding
FBgn0053977	CG33977	216.1	0.29		0.35	0.16	1.82	0.07	0.373835	177.2	209.8	182.2	214.2	246.4	266.9	189.7	242.5	3R	13402559	13403051	425	-1	protein_coding
FBgn0029167	Hml	1601.7	0.29		0.36	0.16	1.8	0.07	0.380804	1398.3	1258.7	1548.4	2488.4	1411.7	1505	1401.8	1801.7	3L	13846054	13860001	11756	1	protein_coding	Hemolectin [Source:FlyBase gene name;Acc:FBgn0029167]
FBgn0037853	CG14696	608.7	0.29		0.36	0.17	1.72	0.09	0.419584	453.9	598.4	549.7	484.7	797.8	767.7	534	683.4	3R	10882433	10885001	1642	-1	protein_coding
FBgn0030189	CG2909	279.7	0.29		0.36	0.17	1.71	0.09	0.422774	221.8	295.6	216.4	292.5	277.2	374.7	244.6	314.8	X	10326464	10328946	2018	1	protein_coding
FBgn0002869	MtnB	23.8	0.29		1.41	0.17	1.69	0.09	0.433083	26.3	5.3	7.5	57.5	34.8	11.3	13	34.5	3R	20503102	20503746	584	-1	protein_coding	Metallothionein B [Source:FlyBase gene name;Acc:FBgn0002869]
FBgn0030739	CG13957	173.7	0.29		0.36	0.17	1.66	0.1	0.44691	165.8	123.9	167.2	200.6	198.7	186.1	152.3	195.1	X	16313709	16317750	3558	1	protein_coding
FBgn0039241	CG11089	2032.6	0.29		0.37	0.17	1.65	0.1	0.452975	1471.5	2474	1371.6	1795.8	2237.3	2845.7	1772.3	2292.9	3R	24877045	24881478	2285	1	protein_coding
FBgn0054051	CG34051	14.7	0.29		1.09	0.19	1.53	0.12	0.517646	6.9	10.6	10.7	14.6	30.8	14.8	9.4	20.1	2L	19960069	19961030	771	-1	protein_coding
FBgn0030716	CG9170	23.3	0.29		1.05	0.19	1.52	0.13	0.525121	27.4	10.6	7.5	47	27.8	19.1	15.2	31.3	X	15977967	15982944	4399	-1	protein_coding
FBgn0003977	vir	106.1	0.29		0.43	0.2	1.49	0.14	0.545516	117.8	85	68.6	109.7	126.2	129.5	90.4	121.8	2R	23360192	23366355	5867	-1	protein_coding	virilizer [Source:FlyBase gene name;Acc:FBgn0003977]
FBgn0037250	CG1074	50	0.29		0.54	0.21	1.4	0.16	0.588779	34.3	34.5	53.6	63.7	63.6	50.4	40.8	59.2	3R	4433965	4436175	1687	1	protein_coding
FBgn0035811	CG12262	50.2	0.29		0.58	0.21	1.39	0.16	0.599204	33.2	42.5	45	37.6	78.5	64.3	40.2	60.1	3L	7719350	7721472	1461	1	protein_coding
FBgn0010438	mtSSB	26.2	0.29		0.68	0.21	1.39	0.16	0.599228	24	20.4	16.1	30.3	29.8	36.5	20.1	32.2	3R	16204194	16205250	575	-1	protein_coding	mitochondrial single stranded DNA-binding protein [Source:FlyBase gene name;Acc:FBgn0010438]
FBgn0038494	beat-IIb	47.4	0.29		0.53	0.21	1.37	0.17	0.610558	45.7	30.1	40.7	47	53.6	66.9	38.8	55.9	3R	17232253	17265049	2456	-1	protein_coding	beat-IIb [Source:FlyBase gene name;Acc:FBgn0038494]
FBgn0034153	Acp53C14b	11.7	0.29		2.78	0.14	2.08	#N/A	#N/A	2.3	4.4	2.1	6.3	51.7	3.5	3	20.5	2R	16748815	16749460	590	-1	protein_coding	Accessory gland protein 53C14b [Source:FlyBase gene name;Acc:FBgn0034153]
FBgn0261853	CG42782	6.7	0.29	1.22264	3.61	0.13	2.21	0.03	#N/A	0	0.9	2.1	6.3	25.8	5.2	1	12.4	2R	12418797	12419395	599	-1	protein_coding
FBgn0016691	Oscp	33842.5	0.28	1.21419	0.29	0.07	3.71	0	0.005026	30526.7	31307.4	29643.9	34625.2	37586	39365.9	30492.6	37192.4	3R	15265591	15266690	802	1	protein_coding	Oligomycin sensitivity-conferring protein [Source:FlyBase gene name;Acc:FBgn0016691]
FBgn0039358	CG5028	15033.1	0.28	1.21419	0.29	0.08	3.65	0	0.006	14154.3	12796.5	13595.6	15562.3	16798.6	17291.5	13515.4	16550.8	3R	25680845	25683780	2376	1	protein_coding
FBgn0262512	Vha14-1	3888.8	0.28	1.21419	0.29	0.08	3.49	0	0.009798	3511.1	3303.3	3680.7	4249.7	4127.9	4460.3	3498.4	4279.3	2R	15679426	15680084	659	-1	protein_coding	Vacuolar H[+] ATPase 14kD subunit 1 [Source:FlyBase gene name;Acc:FBgn0262512]
FBgn0263006	Ca-P60A	139769	0.28	1.21419	0.29	0.08	3.46	0	0.01063	135517	118269	123392	147387	150852	163198	125726	153812	2R	23925077	23935884	8264	-1	protein_coding	Calcium ATPase at 60A [Source:FlyBase gene name;Acc:FBgn0263006]
FBgn0038049	CG5844	2089.3	0.28	1.21419	0.29	0.08	3.44	0	0.011429	1875	1819.8	1943.8	2205.3	2340.6	2351	1879.5	2299	3R	12434098	12435643	1355	1	protein_coding
FBgn0033205	CG2064	2179.3	0.28	1.21419	0.29	0.09	3.3	0	0.017369	1808.7	2022.5	2041.3	2403.8	2399.2	2400.5	1957.5	2401.2	2R	7665828	7667343	1210	1	protein_coding
FBgn0038224	CG3321	24031.2	0.28	1.21419	0.3	0.09	3.19	0	0.023337	21864.9	21921.4	20863.7	23431.7	27512.2	28593.5	21550	26512.5	3R	14326947	14327735	720	1	protein_coding
FBgn0036728	CG7580	39663.9	0.28	1.21419	0.29	0.09	3.15	0	0.02631	35226.8	38610.7	33155.3	39972.8	45804	45213.8	35664.3	43663.6	3L	17474761	17476124	975	1	protein_coding
FBgn0033812	Pex13	1438.1	0.28	1.21419	0.29	0.09	3.12	0	0.028136	1288.5	1232.1	1360.8	1562.8	1556.8	1627.6	1293.8	1582.4	2R	13228276	13230234	1768	-1	protein_coding	Peroxin 13 [Source:FlyBase gene name;Acc:FBgn0033812]
FBgn0028582	lqf	4686.6	0.28	1.21419	0.3	0.09	3.08	0	0.0313	4193.7	3990.2	4428.6	5306.9	5540.6	4659.4	4204.2	5168.9	3L	7528780	7540012	6521	1	protein_coding	liquid facets [Source:FlyBase gene name;Acc:FBgn0028582]
FBgn0036580	PDCD-5	1727.7	0.28	1.21419	0.3	0.09	3.08	0	0.0313	1455.4	1531.3	1663	1825	1974	1917.1	1549.9	1905.4	3L	16231081	16232038	650	-1	protein_coding	Programmed Cell Death 5 [Source:FlyBase gene name;Acc:FBgn0036580]
FBgn0000046	Act87E	33430.4	0.28	1.21419	0.29	0.09	3.05	0	0.033559	32105.6	28394.4	29646	33769.7	35949.8	40717	30048.7	36812.2	3R	13425983	13428375	1989	1	protein_coding	Actin 87E [Source:FlyBase gene name;Acc:FBgn0000046]
FBgn0026761	Trap1	3788	0.28	1.21419	0.29	0.09	3	0	0.03856	3532.9	3194.5	3486.8	3793.2	4199.4	4521.1	3404.7	4171.2	2R	6633647	6636262	2478	-1	protein_coding	Trap1 [Source:FlyBase gene name;Acc:FBgn0026761]
FBgn0014391	sun	18074.5	0.28	1.21419	0.29	0.09	2.97	0	0.040634	16240.9	17382.4	15086.1	17771.7	20611.6	21354.5	16236.4	19912.6	X	15847859	15849258	450	-1	protein_coding	stunted [Source:FlyBase gene name;Acc:FBgn0014391]
FBgn0036173	CG7394	1751.9	0.28	1.21419	0.29	0.1	2.89	0	0.049736	1542.3	1634	1546.2	1747.7	1979	2062.3	1574.2	1929.7	3L	11561996	11564312	1554	1	protein_coding
FBgn0038319	mRpL9	1239.2	0.28	1.21419	0.3	0.1	2.86	0	0.053339	1158.2	1019.7	1153	1327.8	1332.2	1444.1	1110.3	1368.1	3R	15330738	15331588	794	1	protein_coding	mitochondrial ribosomal protein L9 [Source:FlyBase gene name;Acc:FBgn0038319]
FBgn0037440	CG1041	3366.8	0.28	1.21419	0.3	0.1	2.84	0	0.055516	2932.6	3030.7	3082.8	3351.3	3585.4	4217.7	3015.4	3718.1	3R	6371026	6376044	2657	-1	protein_coding
FBgn0036774	mRpS26	875.3	0.28	1.21419	0.29	0.1	2.82	0	0.058688	795.8	815.2	749	961.1	980.6	950.3	786.7	964	3L	18106579	18107499	825	1	protein_coding	mitochondrial ribosomal protein S26 [Source:FlyBase gene name;Acc:FBgn0036774]
FBgn0033340	CG13751	835.9	0.28	1.21419	0.3	0.1	2.71	0.01	0.077262	740.9	772.7	732.9	886.9	992.5	889.4	748.8	922.9	2R	8900241	8900617	377	1	protein_coding
FBgn0036990	mRpL15	839.5	0.28	1.21419	0.3	0.11	2.68	0.01	0.081651	754.6	754.1	745.8	872.3	900.1	1010.3	751.5	927.6	3L	20435110	20436209	1029	-1	protein_coding	mitochondrial ribosomal protein L15 [Source:FlyBase gene name;Acc:FBgn0036990]
FBgn0040931	CG9034	2608.2	0.28	1.21419	0.3	0.1	2.68	0.01	0.082302	2264.9	2558.9	2195.6	2567.8	3120.5	2941.3	2339.8	2876.5	X	9159514	9160052	481	-1	protein_coding
FBgn0031392	AIF	1684.5	0.28	1.21419	0.3	0.11	2.51	0.01	0.115698	1550.3	1627.8	1352.3	1860.5	1679	2037.1	1510.1	1858.9	2L	2151754	2155389	2993	1	protein_coding	Apoptosis inducing factor [Source:FlyBase gene name;Acc:FBgn0031392]
FBgn0250869	CG42240	1050.6	0.28	1.21419	0.3	0.11	2.49	0.01	0.121294	1046.1	863	914	1226.4	1069	1185.1	941.1	1160.2	X	6330842	6333028	2187	1	protein_coding
FBgn0036210	CG14130	549.6	0.28	1.21419	0.3	0.11	2.46	0.01	0.129746	512.2	496.6	468.3	629.9	589.1	601.7	492.3	606.9	3L	11815444	11816710	1067	1	protein_coding
FBgn0038143	CG9813	513.1	0.28	1.21419	0.3	0.12	2.37	0.02	0.154243	466.5	474.4	438.3	592.3	539.5	567.7	459.7	566.5	3R	13373104	13379775	2859	-1	protein_coding
FBgn0058002	CG40002	2882.1	0.28	1.21419	0.3	0.12	2.35	0.02	0.159216	2445.6	2892.6	2398.1	2734.9	3194	3627.3	2578.8	3185.4	3L	24976254	24977118	745	1	protein_coding
FBgn0031776	CG13993	896.1	0.28	1.21419	0.31	0.13	2.23	0.03	0.197586	756.9	906.4	736.1	932.9	926.9	1117.2	799.8	992.3	2L	6069079	6069838	595	1	protein_coding
FBgn0042112	mRpL36	1056.8	0.28	1.21419	0.32	0.13	2.21	0.03	0.204723	961.5	1006.4	855.1	988.2	1178.3	1351.1	941	1172.5	3L	8124584	8125132	495	-1	protein_coding	mitochondrial ribosomal protein L36 [Source:FlyBase gene name;Acc:FBgn0042112]
FBgn0034564	CG9344	347	0.28	1.21419	0.31	0.13	2.17	0.03	0.218187	303	324	301.1	372.9	393.4	387.8	309.3	384.7	2R	20977056	20977600	474	1	protein_coding
FBgn0010173	RpA-70	928.4	0.28	1.21419	0.31	0.13	2.17	0.03	0.220174	680.3	889.6	912.9	960	1016.3	1111.2	827.6	1029.2	3R	8262120	8264451	2135	-1	protein_coding	Replication Protein A 70 [Source:FlyBase gene name;Acc:FBgn0010173]
FBgn0035415	CG14966	287.5	0.28		0.33	0.15	1.86	0.06	0.356407	251.5	227.5	285	307.1	357.7	296.5	254.7	320.4	3L	3197045	3197631	587	-1	protein_coding
FBgn0040294	POSH	224.9	0.28		0.33	0.15	1.85	0.06	0.359469	192.1	218.6	186.4	242.4	248.4	261.7	199.1	250.8	2R	17568732	17572322	3169	1	protein_coding	Plenty of SH3s [Source:FlyBase gene name;Acc:FBgn0040294]
FBgn0020299	stumps	747.1	0.28		0.33	0.15	1.81	0.07	0.376875	647.1	563.8	771.5	1030	780.9	689.5	660.8	833.5	3R	14577217	14608079	5599	1	protein_coding	stumps [Source:FlyBase gene name;Acc:FBgn0020299]
FBgn0038076	Cyp313a4	184.7	0.28		0.34	0.16	1.79	0.07	0.389579	166.9	160.2	161.8	193.3	222.5	203.5	163	206.4	3R	12679279	12681375	1651	-1	protein_coding	Cyp313a4 [Source:FlyBase gene name;Acc:FBgn0038076]
FBgn0032354	CG4788	275.6	0.28		0.35	0.16	1.77	0.08	0.396855	197.8	241.6	288.2	321.8	283.1	320.8	242.6	308.6	2L	11179032	11180430	1399	1	protein_coding
FBgn0038755	Hs6st	313.7	0.28		0.34	0.16	1.71	0.09	0.426124	287	262.9	280.7	340.6	430.2	280.8	276.9	350.5	3R	19929277	20008512	3100	-1	protein_coding	Heparan sulfate 6-O-sulfotransferase [Source:FlyBase gene name;Acc:FBgn0038755]
FBgn0016123	Aph-4	199.1	0.28		0.37	0.18	1.56	0.12	0.503407	197.8	175.3	147.9	222.5	273.2	178.2	173.6	224.7	3R	31048929	31052540	2412	1	protein_coding	Alkaline phosphatase 4 [Source:FlyBase gene name;Acc:FBgn0016123]
FBgn0038466	CG8907	16.3	0.28		1.04	0.19	1.48	0.14	0.549876	6.9	7.1	18.2	19.8	17.9	27.8	10.7	21.9	3R	17008269	17012533	2467	1	protein_coding
FBgn0000578	ena	144.8	0.28		0.39	0.19	1.45	0.15	0.563769	137.2	106.2	132.9	201.6	122.2	168.7	125.4	164.2	2R	19141632	19163705	6075	1	protein_coding	enabled [Source:FlyBase gene name;Acc:FBgn0000578]
FBgn0037766	Teh1	16.3	0.28		0.9	0.2	1.44	0.15	0.569659	10.3	15	8.6	23	18.9	21.7	11.3	21.2	3R	9826081	9868120	4539	-1	protein_coding	tipE homolog 1 [Source:FlyBase gene name;Acc:FBgn0037766]
FBgn0039040	CG13833	112.2	0.28		0.43	0.2	1.42	0.16	0.579432	80	108.9	97.5	88.8	142.1	155.6	95.5	128.8	3R	23033284	23035563	1076	-1	protein_coding
FBgn0067629	CG33332	113.7	0.28		0.41	0.2	1.39	0.16	0.597231	72	123.9	96.4	133.7	108.3	147.8	97.5	129.9	3R	14886456	14889146	1315	1	protein_coding
FBgn0266328	CR44993	26.7	0.28		0.7	0.21	1.37	0.17	0.607924	26.3	16.8	18.2	24	37.8	37.4	20.4	33.1	2L	21628462	21628976	451	1	lincRNA
FBgn0031945	CG7191	9.5	0.28		2.52	0.14	1.97	0.05	#N/A	3.4	0.9	4.3	11.5	3	33.9	2.9	16.1	2L	7767628	7775033	1643	1	protein_coding
FBgn0027785	NP15.6	7288.6	0.27	1.20581	0.28	0.07	3.95	0	0.002175	6513.5	6572.2	6685.3	7662.6	8025.3	8272.8	6590.3	7986.9	3R	19027368	19028015	648	1	protein_coding	NP15.6 [Source:FlyBase gene name;Acc:FBgn0027785]
FBgn0019624	CoVa	36995.7	0.27	1.20581	0.28	0.08	3.55	0	0.008094	33483.3	34083.2	32558.4	37592.1	40783	43474	33375	40616.4	3R	11819359	11820299	796	1	protein_coding	Cytochrome c oxidase subunit Va [Source:FlyBase gene name;Acc:FBgn0019624]
FBgn0002021	l(2)37Bb	2607.2	0.27	1.20581	0.27	0.08	3.51	0	0.009253	2328.9	2301.4	2450.6	2839.4	2898	2824.8	2360.3	2854.1	2L	19049843	19051612	1708	-1	protein_coding	lethal (2) 37Bb [Source:FlyBase gene name;Acc:FBgn0002021]
FBgn0025879	Timp	19950.1	0.27	1.20581	0.28	0.08	3.41	0	0.012573	17362.5	17090.3	19594	22337.9	22176.3	21139.7	18015.6	21884.7	3R	10203875	10213007	1591	-1	protein_coding	Tissue inhibitor of metalloproteases [Source:FlyBase gene name;Acc:FBgn0025879]
FBgn0261565	Lmpt	21528.3	0.27	1.20581	0.28	0.08	3.39	0	0.013414	20967.4	18079	19396.8	23035.8	23433	24257.5	19481.1	23575.5	3L	16865295	16922487	12091	1	protein_coding	Limpet [Source:FlyBase gene name;Acc:FBgn0261565]
FBgn0266000	CG44774	2004.9	0.27	1.20581	0.28	0.08	3.29	0	0.017514	1871.6	1809.2	1754.1	2141.6	2282	2171	1811.6	2198.2	X	4921678	4938105	9199	-1	protein_coding
FBgn0031436	CG3214	11510.3	0.27	1.20581	0.28	0.08	3.21	0	0.022298	10416.8	10743.8	10069.2	11491.3	12886.3	13454.7	10409.9	12610.8	2L	2579201	2580172	733	-1	protein_coding
FBgn0000318	cl	1913.4	0.27	1.20581	0.28	0.08	3.2	0	0.02283	1671.5	1776.5	1729.4	2011	2211.5	2080.6	1725.8	2101	2L	5520135	5521382	716	1	protein_coding	clot [Source:FlyBase gene name;Acc:FBgn0000318]
FBgn0030669	CG9240	1545.1	0.27	1.20581	0.28	0.09	3.07	0	0.031821	1385.7	1379	1416.6	1783.2	1599.5	1706.7	1393.8	1696.5	X	15700172	15701259	991	-1	protein_coding
FBgn0031684	CG8680	8765.7	0.27	1.20581	0.28	0.09	3.07	0	0.032153	7892.3	8244.2	7589.6	8760.5	9602.9	10504.6	7908.7	9622.7	2L	5099177	5100288	953	-1	protein_coding
FBgn0013673	mt:ATPase8	11324.1	0.27	1.20581	0.29	0.09	2.91	0	0.047173	9363.8	9690.5	11528.6	12464.9	11986.2	12910.4	10194.3	12453.8	dmel_mitochondrion_genome	3907	4068	162	1	protein_coding	mitochondrial ATPase subunit 8 [Source:FlyBase gene name;Acc:FBgn0013673]
FBgn0053094	Synd	1160.9	0.27	1.20581	0.28	0.09	2.85	0	0.0537	1002.7	1084.3	1055.5	1229.6	1335.2	1258.1	1047.5	1274.3	3R	20832799	20840118	2356	1	protein_coding	Syndapin [Source:FlyBase gene name;Acc:FBgn0053094]
FBgn0034361	mRpS28	1083.8	0.27	1.20581	0.28	0.09	2.83	0	0.056784	1024.4	979.8	931.2	1212.8	1199.1	1155.5	978.5	1189.2	2R	18614210	18615018	691	-1	protein_coding	mitochondrial ribosomal protein S28 [Source:FlyBase gene name;Acc:FBgn0034361]
FBgn0030584	CG14407	1970	0.27	1.20581	0.29	0.1	2.81	0	0.059505	1847.6	1808.3	1667.3	2003.7	2137	2356.2	1774.4	2165.6	X	14837471	14838198	668	-1	protein_coding
FBgn0031639	mRpS2	1288.1	0.27	1.20581	0.29	0.11	2.49	0.01	0.121414	1191.3	1215.3	1075.8	1275.5	1433.6	1537.2	1160.8	1415.4	2L	4849439	4850419	924	-1	protein_coding	mitochondrial ribosomal protein S2 [Source:FlyBase gene name;Acc:FBgn0031639]
FBgn0085736	CG40472	2512.1	0.27	1.20581	0.3	0.11	2.47	0.01	0.125448	2060.3	2490.8	2213.8	2441.4	2809.5	3057	2254.9	2769.3	3L	24927130	24927710	460	1	protein_coding
FBgn0028436	ECSIT	592.7	0.27	1.20581	0.3	0.12	2.38	0.02	0.1525	549.9	512.5	533.6	599.6	682.5	678.2	532	653.4	3R	5856585	5857914	1330	1	protein_coding	ECSIT [Source:FlyBase gene name;Acc:FBgn0028436]
FBgn0030391	Rab40	766.7	0.27	1.20581	0.29	0.12	2.23	0.03	0.198553	727.2	670.1	671.8	857.7	929.9	743.4	689.7	843.6	X	12459796	12463112	1725	-1	protein_coding	Rab40 [Source:FlyBase gene name;Acc:FBgn0030391]
FBgn0050373	CG30373	461.1	0.27	1.20581	0.3	0.12	2.19	0.03	0.213622	407	425.8	408.3	495.2	476.9	553.8	413.7	508.6	2R	8164000	8164869	720	-1	protein_coding
FBgn0038858	CG5793	1746.6	0.27	1.20581	0.3	0.13	2.15	0.03	0.226661	1492	1746.4	1453	1733.1	1756.5	2298.8	1563.8	1929.5	3R	21127573	21129601	1633	1	protein_coding
FBgn0028422	GluRIID	1014.8	0.27	1.20581	0.31	0.13	2.1	0.04	0.245819	914.7	768.3	1040.5	993.5	1190.2	1181.6	907.8	1121.7	3R	20648595	20652450	3080	-1	protein_coding	Glutamate receptor IID [Source:FlyBase gene name;Acc:FBgn0028422]
FBgn0029685	CG2938	466.2	0.27	1.20581	0.3	0.13	2.06	0.04	0.261173	448.2	408	397.5	568.3	507.7	467.8	417.9	514.6	X	3932000	3936469	3915	-1	protein_coding
FBgn0034001	mRpL41	742.1	0.27	1.20581	0.3	0.13	2.04	0.04	0.272487	618.5	723.2	655.8	688.4	885.2	881.6	665.8	818.4	2R	15217024	15217617	594	-1	protein_coding	mitochondrial ribosomal protein L41 [Source:FlyBase gene name;Acc:FBgn0034001]
FBgn0039835	mRpL32	706	0.27	1.20581	0.31	0.13	2.03	0.04	0.279176	602.5	684.2	605.4	673.8	750.1	919.9	630.7	781.3	3R	31252872	31253686	704	1	protein_coding	mitochondrial ribosomal protein L32 [Source:FlyBase gene name;Acc:FBgn0039835]
FBgn0262881	CG43236	793.8	0.27	1.20581	0.31	0.14	2.02	0.04	0.282188	616.2	765.6	744.7	818	789.8	1028.6	708.9	878.8	2R	14638538	14638935	398	1	protein_coding
FBgn0029503	CHORD	986.7	0.27		0.31	0.14	1.98	0.05	0.300124	947.8	873.6	818.6	1038.4	1332.2	909.4	880	1093.4	3R	24186359	24187785	1241	1	protein_coding	CHORD [Source:FlyBase gene name;Acc:FBgn0029503]
FBgn0033547	CG12935	379.1	0.27		0.31	0.14	1.91	0.06	0.332207	376.2	326.6	311.8	376.1	413.3	470.4	338.2	419.9	2R	10809397	10810655	1200	1	protein_coding
FBgn0032818	CG10628	318.1	0.27		0.32	0.15	1.82	0.07	0.37464	311	277	261.5	312.4	404.3	342.6	283.2	353.1	2L	19757245	19758615	1254	-1	protein_coding
FBgn0022224	ubl	367.4	0.27		0.32	0.15	1.79	0.07	0.384071	343	317.8	321.5	328	444.1	450.4	327.4	407.5	2R	6810011	6810530	396	-1	protein_coding	ubiquitin like [Source:FlyBase gene name;Acc:FBgn0022224]
FBgn0038455	CG14907	190.2	0.27		0.33	0.16	1.7	0.09	0.431955	166.9	153.1	185.4	221.5	196.7	217.4	168.5	211.8	3R	16651217	16652319	1103	-1	protein_coding
FBgn0031284	CG3876	199.2	0.27		0.33	0.16	1.69	0.09	0.435195	158.9	185.9	184.3	211	246.4	208.7	176.4	222	2L	818079	819508	1370	-1	protein_coding
FBgn0030346	CG11802	322.9	0.27		0.33	0.16	1.69	0.09	0.435289	335	242.5	280.7	304	360.6	414.7	286.1	359.8	X	11871299	11872779	1481	-1	protein_coding
FBgn0031664	CG8892	244.5	0.27		0.34	0.16	1.66	0.1	0.451636	247	206.2	195	314.4	274.2	230.4	216.1	273	2L	4979513	4981592	2080	-1	protein_coding
FBgn0053169	CG33169	206.1	0.27		0.33	0.16	1.65	0.1	0.457701	184.1	193.8	169.3	201.6	220.6	266.9	182.4	229.7	3L	22863864	22864496	633	1	protein_coding
FBgn0031817	CG9531	383.9	0.27		0.33	0.16	1.64	0.1	0.458273	379.6	312.5	327.9	335.3	414.3	533.8	340	427.8	2L	6466217	6467698	1369	-1	protein_coding
FBgn0035756	unc-13-4A	186.7	0.27		0.35	0.18	1.54	0.12	0.514972	138.3	171.7	183.2	196.4	183.8	246.9	164.4	209	3L	7266192	7312896	7838	-1	protein_coding	unc-13-4A [Source:FlyBase gene name;Acc:FBgn0035756]
FBgn0050380	CG30380	22.1	0.27		1.09	0.18	1.49	0.14	0.545516	20.6	17.7	4.3	19.8	20.9	49.6	14.2	30.1	2R	7939201	7939659	459	-1	protein_coding
FBgn0030318	rho-4	154.4	0.27		0.38	0.19	1.47	0.14	0.554735	94.9	152.2	155.4	182.8	175.8	165.2	134.2	174.6	X	11599838	11606288	2345	1	protein_coding	rhomboid-4 [Source:FlyBase gene name;Acc:FBgn0030318]
FBgn0267165	CR45605	119.7	0.27		0.37	0.19	1.45	0.15	0.566186	113.2	100.9	99.7	160.9	126.2	117.4	104.6	134.8	X	18120546	18121467	922	-1	lincRNA
FBgn0032724	CG10428	165.5	0.27		0.38	0.19	1.43	0.15	0.573395	124.6	125.7	181.1	218.3	198.7	144.3	143.8	187.1	2L	18948884	18950973	1921	1	protein_coding
FBgn0037850	CG14695	92.6	0.27		0.41	0.2	1.38	0.17	0.605581	61.7	87.6	88.9	103.4	89.4	124.3	79.4	105.7	3R	10878204	10879319	1116	-1	protein_coding
FBgn0038833	CG15696	23.1	0.27		0.82	0.2	1.37	0.17	0.610558	16	23	10.7	42.8	26.8	19.1	16.6	29.6	3R	20847068	20847748	681	1	protein_coding
FBgn0266420	Ote	17	0.27		0.84	0.2	1.35	0.18	0.621195	17.1	8.9	10.7	20.9	19.9	24.3	12.2	21.7	2R	18275607	18277177	1571	-1	protein_coding	Otefin [Source:FlyBase gene name;Acc:FBgn0266420]
FBgn0030004	CG10958	74.1	0.27		0.43	0.2	1.34	0.18	0.627489	53.7	64.6	70.7	105.5	78.5	71.3	63	85.1	X	8132285	8134967	2683	1	protein_coding
FBgn0040778	CG17977	53	0.27		0.47	0.21	1.32	0.19	0.636695	44.6	47.8	40.7	55.4	75.5	53.9	44.4	61.6	2R	8066274	8067655	966	-1	protein_coding
FBgn0030813	CG4949	47.5	0.27		0.57	0.21	1.31	0.19	0.643406	49.2	28.3	37.5	79.4	44.7	46.1	38.3	56.7	X	17078836	17081237	2343	1	protein_coding
FBgn0052259	CG32259	60.9	0.27		0.55	0.21	1.3	0.19	0.644274	29.7	77	40.7	72.1	81.5	64.3	49.2	72.6	3L	4069369	4070281	824	1	protein_coding
FBgn0029813	CG15766	38.2	0.27		0.53	0.21	1.29	0.2	0.652397	26.3	37.2	30	44.9	50.7	40	31.2	45.2	X	5814864	5815820	957	-1	protein_coding
FBgn0263590	CR43615	54.1	0.27		0.47	0.21	1.29	0.2	0.653249	36.6	46	53.6	50.1	71.5	66.9	45.4	62.9	X	7872827	7873640	814	1	lincRNA
FBgn0033115	Spn42De	33.9	0.27		0.6	0.21	1.27	0.2	0.661603	37.7	23.9	19.3	42.8	47.7	32.2	27	40.9	2R	6885552	6888262	1419	1	protein_coding	Serpin 42De [Source:FlyBase gene name;Acc:FBgn0033115]
FBgn0032095	Toll-4	40.5	0.27		0.52	0.21	1.27	0.21	0.663361	43.4	26.6	30	48.1	42.7	52.2	33.3	47.6	2L	9084107	9089440	3378	1	protein_coding	Toll-4 [Source:FlyBase gene name;Acc:FBgn0032095]
FBgn0263597	Acp98AB	8.6	0.27		3	0.13	2.01	#N/A	#N/A	0	4.4	1.1	5.2	33.8	7	1.8	15.3	3R	27694883	27695057	175	1	protein_coding	Accessory gland protein 98AB [Source:FlyBase gene name;Acc:FBgn0263597]
FBgn0264903	CG44094	5	0.27		2.71	0.14	1.97	0.05	#N/A	1.1	1.8	1.1	4.2	9.9	12.2	1.3	8.8	3R	14576331	14576611	281	-1	protein_coding
FBgn0031505	CG12400	7244.6	0.26	1.19748	0.27	0.07	3.66	0	0.005895	6462	6848.3	6419.5	7619.7	8127.6	7990.2	6576.6	7912.5	2L	3144953	3145848	762	-1	protein_coding
FBgn0040529	CG9603	41449	0.26	1.19748	0.27	0.07	3.64	0	0.006099	37180.8	37290.9	38295.4	42195.9	46663.4	47067.5	37589	45308.9	3R	8339944	8341043	697	-1	protein_coding
FBgn0037637	CG9836	9783.6	0.26	1.19748	0.27	0.07	3.53	0	0.008781	8302.8	8918.7	9389.8	10627.3	10634.1	10829	8870.4	10696.8	3R	8822849	8824177	955	-1	protein_coding
FBgn0038294	Mf	124486	0.26	1.19748	0.27	0.08	3.11	0	0.028626	117723	104300	117103	130130	132166	145495	113042	135930	3R	15170625	15181510	5296	-1	protein_coding	Myofilin [Source:FlyBase gene name;Acc:FBgn0038294]
FBgn0033132	Tsp42Ej	7330.3	0.26	1.19748	0.27	0.08	3.11	0	0.029144	6819.9	7094.4	5993.1	7910.2	8153.4	8011.1	6635.8	8024.9	2R	7040136	7042762	1116	1	protein_coding	Tetraspanin 42Ej [Source:FlyBase gene name;Acc:FBgn0033132]
FBgn0028342	l(1)G0230	21700.2	0.26	1.19748	0.27	0.08	3.03	0	0.035719	20419.7	19319.9	19372.2	21473	23995.3	25620.8	19703.9	23696.4	X	10212970	10217393	3817	1	protein_coding	lethal (1) G0230 [Source:FlyBase gene name;Acc:FBgn0028342]
FBgn0034420	CG10737	21582.9	0.26	1.19748	0.27	0.09	2.95	0	0.043065	21662.5	17650.6	19343.2	24044.9	23692.3	23103.8	19552.1	23613.7	2R	19164143	19178223	4805	1	protein_coding
FBgn0053002	mRpL27	1683.3	0.26	1.19748	0.27	0.09	2.91	0	0.046918	1607.5	1549.9	1421.9	1817.7	1869.7	1832.8	1526.4	1840.1	2L	4458595	4459638	932	-1	protein_coding	mitochondrial ribosomal protein L27 [Source:FlyBase gene name;Acc:FBgn0053002]
FBgn0037020	Pex14	1606.6	0.26	1.19748	0.28	0.09	2.9	0	0.04892	1358.3	1491.5	1505.5	1669.4	1795.2	1819.8	1451.7	1761.4	3L	20778799	20780378	1249	1	protein_coding	Peroxin 14 [Source:FlyBase gene name;Acc:FBgn0037020]
FBgn0033570	CG7712	6550.6	0.26	1.19748	0.28	0.09	2.86	0	0.053618	5907.5	6303.1	5561.2	6462.3	7445.1	7624.2	5924	7177.2	2R	10897144	10897885	612	-1	protein_coding
FBgn0052230	CG32230	17224.1	0.26	1.19748	0.28	0.1	2.63	0.01	0.092357	14822	16457.4	15441.8	16278.9	19720.4	20624.1	15573.7	18874.5	3L	23339326	23345936	538	1	protein_coding
FBgn0038735	CG4662	1138.4	0.26	1.19748	0.28	0.1	2.62	0.01	0.093203	1048.4	962.1	1072.6	1220.2	1339.2	1187.7	1027.7	1249	3R	19847311	19854403	2767	1	protein_coding
FBgn0036488	CG6878	3182.8	0.26	1.19748	0.28	0.1	2.6	0.01	0.096526	2985.2	2863.4	2782.8	3097.4	3457.3	3910.8	2877.1	3488.5	3L	15161817	15162470	531	1	protein_coding
FBgn0035032	CG4692	21146.9	0.26	1.19748	0.28	0.1	2.57	0.01	0.103752	19842.3	19075.6	18404.6	19658.4	24296.4	25604.3	19107.5	23186.4	2R	24599088	24599821	615	-1	protein_coding
FBgn0069923	CG41128	3619.3	0.26	1.19748	0.28	0.11	2.43	0.02	0.138323	3333.9	3452	3013.1	3430.7	4046.4	4439.4	3266.4	3972.2	3R	3750363	3752353	364	1	protein_coding
FBgn0001098	Gdh	12801	0.26	1.19748	0.27	0.11	2.41	0.02	0.141093	13039.6	10446.4	11277.8	13208.7	13122.8	15710.9	11587.9	14014.1	3R	23935958	23943101	2343	-1	protein_coding	Glutamate dehydrogenase [Source:FlyBase gene name;Acc:FBgn0001098]
FBgn0051715	CG31715	588.5	0.26	1.19748	0.28	0.11	2.25	0.02	0.1917	511.1	554.1	529.3	613.2	691.5	632.1	531.5	645.6	2L	10341616	10342523	580	1	protein_coding
FBgn0037018	CG4042	764.5	0.26	1.19748	0.28	0.12	2.22	0.03	0.201469	695.1	657.7	717.9	739.6	892.1	884.2	690.2	838.7	3L	20770143	20771507	1025	-1	protein_coding
FBgn0034543	CG30152	1523.6	0.26	1.19748	0.28	0.12	2.19	0.03	0.211791	1298.8	1367.5	1462.6	1728.9	1864.7	1418.9	1376.3	1670.9	2R	20670636	20673495	2414	1	protein_coding
FBgn0014028	SdhB	14116.8	0.26	1.19748	0.29	0.12	2.18	0.03	0.215623	14867.7	11539.6	11760	13291.2	15954.2	17288.1	12722.4	15511.1	2R	6807626	6809172	1219	1	protein_coding	Succinate dehydrogenase B [Source:FlyBase gene name;Acc:FBgn0014028]
FBgn0027599	CG2790	443.8	0.26	1.19748	0.29	0.12	2.17	0.03	0.220847	387.6	412.5	397.5	491	513.6	460.8	399.2	488.5	2R	24946561	24948378	1757	-1	protein_coding
FBgn0040208	Kat60	506.3	0.26	1.19748	0.28	0.12	2.17	0.03	0.220904	480.2	446.1	445.8	584	559.3	522.5	457.4	555.3	3R	5227289	5232209	2662	-1	protein_coding	Katanin 60 [Source:FlyBase gene name;Acc:FBgn0040208]
FBgn0260486	Ziz	650.7	0.26	1.19748	0.29	0.12	2.15	0.03	0.226842	568.2	583.3	606.5	708.3	799.7	638.2	586	715.4	2L	7472513	7496307	8696	-1	protein_coding	Zizimin ortholog (H. sapiens) [Source:FlyBase gene name;Acc:FBgn0260486]
FBgn0033523	CG12895	648.4	0.26	1.19748	0.29	0.13	2.08	0.04	0.257176	561.4	599.2	590.4	626.8	701.4	811.2	583.7	713.1	2R	10436598	10437382	667	-1	protein_coding
FBgn0029810	CG12239	10.5	0.26	1.19748	3.64	0.13	2.07	0.04	0.261106	0	4.4	0	25.1	2	31.3	1.5	19.5	X	5792140	5794543	2343	1	protein_coding
FBgn0035802	CG33275	417.1	0.26		0.29	0.13	1.97	0.05	0.303292	388.7	351.4	387.9	421	457	496.5	376	458.1	3L	7593091	7639573	7273	1	protein_coding
FBgn0062928	pncr009:3L	390.4	0.26		0.29	0.13	1.97	0.05	0.304382	378.4	343.4	333.2	432.5	453	401.7	351.7	429.1	3L	19486746	19488439	1012	-1	pseudogene	putative noncoding RNA 009:3L [Source:FlyBase gene name;Acc:FBgn0062928]
FBgn0037513	pyd3	472.8	0.26		0.29	0.13	1.94	0.05	0.319291	416.2	456.7	400.8	586.1	513.6	463.4	424.6	521	3R	7747913	7750079	1361	-1	protein_coding	pyd3 [Source:FlyBase gene name;Acc:FBgn0037513]
FBgn0015838	Vang	418.4	0.26		0.3	0.14	1.89	0.06	0.343364	379.6	371.8	371.8	534.9	453	399.1	374.4	462.3	2R	9103238	9106796	3492	1	protein_coding	Van Gogh [Source:FlyBase gene name;Acc:FBgn0015838]
FBgn0051849	CG31849	361.8	0.26		0.31	0.15	1.81	0.07	0.376037	340.7	347	282.9	359.4	392.4	448.6	323.5	400.1	2L	13180398	13182596	2199	-1	protein_coding
FBgn0040650	CG15456	302.3	0.26		0.3	0.14	1.79	0.07	0.389579	277.8	275.3	260.4	290.4	349.7	360	271.2	333.4	X	20426431	20427042	546	-1	protein_coding
FBgn0029665	CG14270	450.4	0.26		0.31	0.15	1.78	0.07	0.391931	413.9	439	354.7	411.6	523.6	559.9	402.5	498.4	X	3484605	3485378	774	-1	protein_coding
FBgn0032034	Rcd4	285.8	0.26		0.3	0.15	1.78	0.07	0.391931	264.1	239.9	264.7	304	290.1	352.1	256.2	315.4	2L	8382861	8383657	733	1	protein_coding	Reduction in Cnn dots 4 [Source:FlyBase gene name;Acc:FBgn0032034]
FBgn0039849	CG11334	1230.6	0.26		0.3	0.15	1.72	0.09	0.420438	1313.7	1142.7	848.7	1273.4	1205.1	1599.8	1101.7	1359.4	3R	31459822	31463037	1732	-1	protein_coding
FBgn0004554	Edg91	31.8	0.26		1.4	0.17	1.58	0.11	0.496771	43.4	6.2	3.2	20.9	59.6	57.4	17.6	46	3R	17610856	17611511	604	-1	protein_coding	Ecdysone-dependent gene 91 [Source:FlyBase gene name;Acc:FBgn0004554]
FBgn0264838	CR44046	9.7	0.26		1.39	0.17	1.56	0.12	0.504282	3.4	6.2	6.4	7.3	21.9	13	5.4	14.1	3R	30049293	30052211	1042	1	lincRNA
FBgn0267644	CR45982	10.5	0.26		1.38	0.17	1.55	0.12	0.512803	2.3	10.6	4.3	12.5	20.9	12.2	5.7	15.2	3L	2628041	2629018	978	1	lincRNA
FBgn0034915	eIF6	323.8	0.26		0.34	0.17	1.53	0.13	0.521858	287	316.9	255	284.1	332.8	466.9	286.3	361.3	2R	23849246	23850301	1056	-1	protein_coding	eIF6 [Source:FlyBase gene name;Acc:FBgn0034915]
FBgn0002525	Lam	148.9	0.26		0.34	0.17	1.52	0.13	0.525905	145.2	137.2	112.5	156.7	173.9	167.8	131.6	166.1	2L	5542480	5546642	3737	1	protein_coding	Lamin [Source:FlyBase gene name;Acc:FBgn0002525]
FBgn0051223	CG31223	155.8	0.26		0.33	0.17	1.52	0.13	0.526541	128.1	138.1	147.9	151.5	192.7	176.5	138	173.6	3R	20831127	20832455	1270	1	protein_coding
FBgn0039139	Ime4	132.7	0.26		0.34	0.18	1.45	0.15	0.563612	102.9	134.5	113.6	157.7	144.1	143.5	117	148.4	3R	24032157	24034257	1971	1	protein_coding	Inducer of meiosis 4 [Source:FlyBase gene name;Acc:FBgn0039139]
FBgn0029710	CG3568	219.6	0.26		0.35	0.18	1.42	0.16	0.578836	189.8	182.3	205.7	335.3	202.7	201.7	192.6	246.6	X	4542630	4544497	1693	1	protein_coding
FBgn0265575	yin	298	0.26		0.34	0.18	1.42	0.16	0.579432	297.3	218.6	273.2	423.1	333.8	241.7	263	332.9	X	3862966	3871939	3278	-1	protein_coding	yin [Source:FlyBase gene name;Acc:FBgn0265575]
FBgn0262567	CG43107	12.1	0.26		0.99	0.19	1.39	0.16	0.597139	8	8.9	7.5	12.5	15.9	20	8.1	16.1	2R	17140495	17140865	371	-1	protein_coding
FBgn0029526	CR18166	90.2	0.26		0.38	0.19	1.36	0.17	0.611825	88	78.8	68.6	94	115.2	96.5	78.5	101.9	X	479864	481826	1861	-1	pseudogene
FBgn0033153	Gadd45	311.1	0.26		0.36	0.19	1.35	0.18	0.619873	321.3	176.1	319.3	433.5	341.8	274.7	272.2	350	2R	7249161	7250655	1495	1	protein_coding	Gadd45 [Source:FlyBase gene name;Acc:FBgn0033153]
FBgn0029713	CG11436	119.4	0.26		0.39	0.2	1.32	0.19	0.635311	101.8	79.7	128.6	157.7	144.1	104.3	103.3	135.4	X	4549883	4551878	1996	-1	protein_coding
FBgn0010014	CanB	58.5	0.26		0.43	0.2	1.29	0.2	0.652272	52.6	53.1	43.9	74.2	58.6	68.7	49.9	67.2	X	5332499	5334449	1234	1	protein_coding	Calcineurin B [Source:FlyBase gene name;Acc:FBgn0010014]
FBgn0028430	He	99.3	0.26		0.41	0.2	1.26	0.21	0.665395	66.3	69	121.1	102.4	120.2	116.5	85.5	113	2L	13972096	13972947	673	-1	protein_coding	Hemese [Source:FlyBase gene name;Acc:FBgn0028430]
FBgn0263662	CR43653	25.6	0.26		0.64	0.21	1.24	0.21	0.674628	25.2	22.1	12.9	32.4	29.8	31.3	20	31.2	3R	21592350	21594852	1368	1	lincRNA
FBgn0265760	CR44567	39.1	0.26		0.6	0.21	1.24	0.21	0.674628	38.9	35.4	19.3	30.3	53.6	57.4	31.2	47.1	3L	17633040	17633317	278	-1	lincRNA
FBgn0038769	CG10889	68.9	0.26		0.5	0.21	1.22	0.22	0.684288	29.7	56.6	84.7	85.7	71.5	85.2	57	80.8	3R	20033881	20036056	2176	-1	protein_coding
FBgn0034938	CG3803	1848.6	0.25	1.18921	0.26	0.08	3.04	0	0.034367	1726.4	1657	1666.2	1938.9	2018.7	2084.1	1683.2	2013.9	2R	23952513	23954048	1340	-1	protein_coding
FBgn0016119	ATPsyn-Cf6	19429.3	0.25	1.18921	0.27	0.08	3.01	0	0.036935	17656.3	18542.8	16736.2	19328.3	21855.4	22456.9	17645.1	21213.5	3R	23355220	23356064	704	-1	protein_coding	ATPase coupling factor 6 [Source:FlyBase gene name;Acc:FBgn0016119]
FBgn0037873	SdhC	26574.3	0.25	1.18921	0.26	0.08	3	0	0.03856	24985	24435.2	23074.3	26240.8	29894.6	30815.8	24164.8	28983.7	3R	11208887	11209849	906	-1	protein_coding	Succinate dehydrogenase C [Source:FlyBase gene name;Acc:FBgn0037873]
FBgn0032511	CG9306	10220.5	0.25	1.18921	0.26	0.08	2.97	0	0.040746	9641.6	9414.3	8839	10158.3	11496.5	11773.2	9298.3	11142.6	2L	13370103	13371110	871	-1	protein_coding
FBgn0039112	CG10219	17480.2	0.25	1.18921	0.27	0.09	2.9	0	0.048411	17002.3	15337.7	15265	17325.7	19637	20313.7	15868.3	19092.1	3R	23759483	23760600	894	-1	protein_coding
FBgn0029507	Tsp42Ed	9573.6	0.25	1.18921	0.26	0.09	2.89	0	0.049143	8496	8247.7	9378	11072.3	10577.5	9670	8707.3	10439.9	2R	7009498	7011739	1248	-1	protein_coding	Tetraspanin 42Ed [Source:FlyBase gene name;Acc:FBgn0029507]
FBgn0030745	CG4239	7573.7	0.25	1.18921	0.26	0.09	2.88	0	0.050939	7260.1	6611.1	6794.6	7649	8122.6	9004.9	6888.6	8258.8	X	16385278	16388702	2236	1	protein_coding
FBgn0000261	Cat	174154	0.25	1.18921	0.26	0.09	2.86	0	0.053456	152917	158252	164105	203520	197320	168811	158425	189884	3L	18822604	18828188	1993	1	protein_coding	Catalase [Source:FlyBase gene name;Acc:FBgn0000261]
FBgn0031381	Npc2a	2832	0.25	1.18921	0.27	0.09	2.74	0.01	0.07111	2620.5	2667.8	2428.1	3018	2886	3371.7	2572.1	3091.9	2L	1988290	1988940	651	1	protein_coding	Niemann-Pick type C-2a [Source:FlyBase gene name;Acc:FBgn0031381]
FBgn0004117	Tm2	128576	0.25	1.18921	0.27	0.1	2.63	0.01	0.092468	122763	111652	115329	125083	137279	159351	116581	140571	3R	15310193	15315197	2613	1	protein_coding	Tropomyosin 2 [Source:FlyBase gene name;Acc:FBgn0004117]
FBgn0035825	CG8111	958.2	0.25	1.18921	0.27	0.1	2.56	0.01	0.104979	879.2	893.1	837.9	991.4	1085.9	1061.6	870.1	1046.3	3L	7913664	7915120	1340	-1	protein_coding
FBgn0031713	CG7277	3368.7	0.25	1.18921	0.26	0.1	2.55	0.01	0.106651	3225.3	3242.3	2727	3440.1	3813.9	3763.8	3064.9	3672.6	2L	5530620	5532223	1604	-1	protein_coding
FBgn0034027	CG8187	832.2	0.25	1.18921	0.27	0.1	2.51	0.01	0.115748	769.5	740.9	755.4	952.7	866.3	908.6	755.2	909.2	2R	15539554	15541363	1698	-1	protein_coding
FBgn0036271	Pbgs	6050.6	0.25	1.18921	0.27	0.1	2.49	0.01	0.121294	5080.9	5858.7	5548.4	5933.7	6507.2	7374.6	5496	6605.2	3L	12269452	12271345	1894	-1	protein_coding	Porphobilinogen synthase [Source:FlyBase gene name;Acc:FBgn0036271]
FBgn0051450	mRpS18A	1727.5	0.25	1.18921	0.27	0.1	2.42	0.02	0.140916	1474.9	1745.5	1483	1763.4	1903.5	1994.5	1567.8	1887.1	3R	8561917	8562593	581	-1	protein_coding	mitochondrial ribosomal protein S18A [Source:FlyBase gene name;Acc:FBgn0051450]
FBgn0036920	CG8004	1239.6	0.25	1.18921	0.27	0.11	2.4	0.02	0.14608	1139.9	1002.9	1228	1309	1407.8	1350.2	1123.6	1355.7	3L	19927194	19928508	1242	-1	protein_coding
FBgn0038923	mRpL35	1211.3	0.25	1.18921	0.27	0.11	2.24	0.03	0.197482	1160.5	1071.9	1068.3	1232.7	1238.9	1495.4	1100.2	1322.3	3R	22023527	22024341	751	1	protein_coding	mitochondrial ribosomal protein L35 [Source:FlyBase gene name;Acc:FBgn0038923]
FBgn0025682	scf	4375.9	0.25	1.18921	0.27	0.11	2.19	0.03	0.212523	3967.3	4431.9	3484.6	5020.6	5209.8	4141.2	3961.3	4790.5	3L	1298672	1300389	1600	1	protein_coding	supercoiling factor [Source:FlyBase gene name;Acc:FBgn0025682]
FBgn0043010	Fsn	720.5	0.25	1.18921	0.28	0.12	2.14	0.03	0.228735	598	688.6	667.6	748	871.3	749.5	651.4	789.6	2R	13220939	13222459	1396	-1	protein_coding	F-box synaptic protein [Source:FlyBase gene name;Acc:FBgn0043010]
FBgn0038805	TFAM	1419.6	0.25	1.18921	0.27	0.12	2.11	0.03	0.239993	1386.8	1279	1198	1334	1595.5	1724.1	1287.9	1551.2	3R	20575245	20577010	1242	-1	protein_coding	mitochondrial transcription factor A [Source:FlyBase gene name;Acc:FBgn0038805]
FBgn0260460	mRpS34	740.9	0.25	1.18921	0.27	0.12	2.09	0.04	0.247928	697.4	677.1	640.8	712.5	838.5	879	671.8	810	3L	16348074	16348782	709	1	protein_coding	mitochondrial ribosomal protein S34 [Source:FlyBase gene name;Acc:FBgn0260460]
FBgn0030768	CG9723	377.9	0.25		0.28	0.13	2	0.05	0.291398	336.1	355.8	330	436.7	414.3	394.7	340.7	415.2	X	16653220	16655015	1729	-1	protein_coding
FBgn0035829	HP4	413.7	0.25		0.28	0.13	1.97	0.05	0.30565	395.6	351.4	375	446.1	483.8	430.4	374	453.4	3L	7975438	7976154	717	-1	protein_coding	Heterochromatin protein 4 [Source:FlyBase gene name;Acc:FBgn0035829]
FBgn0040634	CG4186	339.7	0.25		0.28	0.13	1.9	0.06	0.338599	304.1	317.8	300	385.5	360.6	370.4	307.3	372.2	3L	20769586	20770138	444	1	protein_coding
FBgn0015222	Fer1HCH	32339.5	0.25		0.28	0.13	1.88	0.06	0.346613	29067.8	28135.9	30527.9	42276.3	37319.8	26709.4	29243.9	35435.2	3R	30385573	30388178	2376	-1	protein_coding	Ferritin 1 heavy chain homologue [Source:FlyBase gene name;Acc:FBgn0015222]
FBgn0037743	CG8412	649.4	0.25		0.28	0.14	1.85	0.06	0.357784	556.8	634.6	565.8	589.2	769.9	779.9	585.7	713	3R	9756491	9759313	2527	1	protein_coding
FBgn0264389	opm	597.1	0.25		0.28	0.14	1.83	0.07	0.368726	631.1	495.7	490.8	610.1	629.9	725.1	539.2	655	X	15064836	15066432	1533	-1	protein_coding	opossum [Source:FlyBase gene name;Acc:FBgn0264389]
FBgn0036199	Bmcp	590.2	0.25		0.28	0.14	1.74	0.08	0.409508	565.9	491.3	541.1	777.2	561.3	604.3	532.8	647.6	3L	11720934	11728118	1855	1	protein_coding	Bmcp [Source:FlyBase gene name;Acc:FBgn0036199]
FBgn0085764	CR40668	1485.4	0.25		0.29	0.15	1.68	0.09	0.437624	1126.2	1467.6	1420.8	1329.9	2022.7	1545	1338.2	1632.5	211000022279055	384	1123	740	1	rRNA
FBgn0085244	CG34215	336	0.25		0.3	0.16	1.6	0.11	0.48451	263	337.2	302.2	304	403.3	406	300.8	371.1	2R	6831296	6831793	444	-1	protein_coding
FBgn0040717	Nplp4	256.1	0.25		1.57	0.16	1.6	0.11	0.484546	232.1	133.7	21.4	185.9	417.3	546	129.1	383.1	2L	2008414	2009072	528	1	protein_coding	Neuropeptide-like precursor 4 [Source:FlyBase gene name;Acc:FBgn0040717]
FBgn0261238	Alh	218.9	0.25		0.29	0.15	1.6	0.11	0.485592	220.7	190.3	178.9	248.6	243.4	231.3	196.6	241.1	3R	7094596	7124185	9675	-1	protein_coding	Alhambra [Source:FlyBase gene name;Acc:FBgn0261238]
FBgn0085753	28SrRNA-Psi:CR40596	873.2	0.25		0.29	0.15	1.59	0.11	0.489965	648.3	878.1	828.3	790.8	1199.1	894.7	784.9	961.5	rDNA	16936	22940	2775	1	pseudogene	28S ribosomal RNA pseudogene:CR40596 [Source:FlyBase gene name;Acc:FBgn0085753]
FBgn0029079	icln	219.4	0.25		0.31	0.16	1.55	0.12	0.50949	187.5	231.9	167.2	252.8	233.5	243.4	195.5	243.2	2R	17590964	17591881	832	1	protein_coding	icln [Source:FlyBase gene name;Acc:FBgn0029079]
FBgn0051785	CG31785	9.6	0.25		1.44	0.16	1.52	0.13	0.523687	2.3	9.7	3.2	20.9	10.9	10.4	5.1	14.1	2L	18124098	18125749	1487	-1	protein_coding
FBgn0026570	CG5704	220.2	0.25		0.32	0.17	1.49	0.14	0.544119	179.5	243.4	163.9	233	255.3	246.1	195.6	244.8	3L	2169553	2170971	1289	-1	protein_coding
FBgn0039420	CG6154	360.1	0.25		0.31	0.17	1.46	0.14	0.560691	328.1	237.2	398.6	425.2	349.7	421.7	321.3	398.9	3R	26262662	26277050	3893	1	protein_coding
FBgn0004607	zfh2	9.6	0.25		1.21	0.17	1.45	0.15	0.565971	5.7	6.2	5.4	12.5	18.9	8.7	5.8	13.4	4	501810	540874	12424	1	protein_coding	Zn finger homeodomain 2 [Source:FlyBase gene name;Acc:FBgn0004607]
FBgn0036277	CG10418	180.3	0.25		0.31	0.17	1.42	0.16	0.579652	134.9	188.5	158.6	177.6	207.6	214.8	160.7	200	3L	12336676	12337236	437	1	protein_coding
FBgn0010441	pll	716.9	0.25		0.31	0.17	1.41	0.16	0.583628	704.3	547	666.5	913	950.8	519.9	639.3	794.6	3R	27251131	27253182	1931	-1	protein_coding	pelle [Source:FlyBase gene name;Acc:FBgn0010441]
FBgn0029783	Sirt4	140.6	0.25		0.33	0.18	1.41	0.16	0.583657	140.6	116.8	116.8	134.8	159	175.6	124.8	156.4	X	5664628	5665940	1253	-1	protein_coding	Sirt4 [Source:FlyBase gene name;Acc:FBgn0029783]
FBgn0264870	CR44061	14.4	0.25		0.89	0.19	1.32	0.19	0.632801	11.4	6.2	12.9	18.8	19.9	17.4	10.2	18.7	2L	912981	913305	325	-1	lincRNA
FBgn0032906	RPA2	151.7	0.25		0.34	0.19	1.32	0.19	0.635499	122.3	103.6	175.7	160.9	173.9	173.9	133.9	169.5	2L	20924975	20926147	963	-1	protein_coding	Replication protein A2 [Source:FlyBase gene name;Acc:FBgn0032906]
FBgn0267040	CR45484	13.3	0.25		0.9	0.19	1.31	0.19	0.642777	8	7.1	12.9	17.8	15.9	18.3	9.3	17.3	X	4375908	4376212	2285	1	lincRNA
FBgn0014865	Mtk	455.6	0.25		0.88	0.19	1.3	0.19	0.646835	168.1	359.4	435	1067.6	403.3	300	320.8	590.3	2R	15408846	15409113	268	1	protein_coding	Metchnikowin [Source:FlyBase gene name;Acc:FBgn0014865]
FBgn0038179	CG9312	239.5	0.25		0.35	0.19	1.29	0.2	0.649772	153.2	231.9	247.5	190.1	309	305.2	210.9	268.1	3R	13765756	13767103	807	1	protein_coding
FBgn0262717	Skeletor	161.7	0.25		0.38	0.2	1.28	0.2	0.658946	106.3	176.1	138.2	123.3	212.6	213.9	140.2	183.3	3R	10686943	10696270	5370	1	protein_coding	Skeletor [Source:FlyBase gene name;Acc:FBgn0262717]
FBgn0030925	Hayan	72.4	0.25		0.37	0.2	1.26	0.21	0.66517	60.6	62.8	66.4	79.4	77.5	87.8	63.3	81.6	X	18479983	18483772	2408	-1	protein_coding	Hayan [Source:FlyBase gene name;Acc:FBgn0030925]
FBgn0267762	CR46093	120.8	0.25		0.37	0.2	1.25	0.21	0.671593	84.6	119.5	111.4	133.7	174.9	100.9	105.2	136.5	3R	24318816	24319782	967	-1	lincRNA
FBgn0037836	CG14692	77.6	0.25		0.41	0.21	1.23	0.22	0.676938	62.9	50.5	86.8	73.1	100.3	92.2	66.7	88.5	3R	10794058	10803955	8671	-1	protein_coding
FBgn0035902	CG6683	71.6	0.25		0.39	0.2	1.23	0.22	0.678422	56	54.9	75	93	79.5	71.3	62	81.2	3L	8513874	8514921	990	-1	protein_coding
FBgn0036984	CG13248	74	0.25		0.44	0.21	1.22	0.22	0.681423	81.2	63.7	43.9	98.2	65.6	91.3	62.9	85	3L	20407103	20410566	2856	-1	protein_coding
FBgn0039639	CG14512	82.5	0.25		0.38	0.2	1.22	0.22	0.682941	82.3	61.1	71.8	102.4	70.5	106.9	71.7	93.3	3R	29137970	29138573	604	-1	protein_coding
FBgn0083950	CG34114	45.4	0.25		0.44	0.21	1.21	0.23	0.685688	36.6	37.2	41.8	53.3	48.7	54.8	38.5	52.2	3R	10972381	11050175	7339	1	protein_coding
FBgn0085777	CR40959	30.7	0.25		0.55	0.21	1.21	0.23	0.689169	26.3	30.1	18.2	37.6	34.8	37.4	24.9	36.6	211000022280645	1	765	765	1	rRNA
FBgn0038946	rdhB	70.1	0.25		0.4	0.2	1.2	0.23	0.690085	62.9	52.2	66.4	90.9	88.4	60	60.5	79.8	3R	22351696	22356264	1169	1	protein_coding	retinol dehydrogenase B [Source:FlyBase gene name;Acc:FBgn0038946]
FBgn0004898	fd96Cb	21	0.25		0.64	0.2	1.2	0.23	0.691094	16	15	18.2	21.9	26.8	27.8	16.4	25.5	3R	25095012	25096099	1088	1	protein_coding	forkhead domain 96Cb [Source:FlyBase gene name;Acc:FBgn0004898]
FBgn0030217	CG2124	66.2	0.25		0.44	0.21	1.18	0.24	0.702403	46.9	64.6	56.8	93	86.4	49.6	56.1	76.3	X	10596122	10599169	2782	1	protein_coding
FBgn0038092	beat-Vb	6.8	0.25		2.1	0.14	1.75	0.08	#N/A	1.1	5.3	1.1	5.2	14.9	13	2.5	11.1	3R	12916056	12934813	1892	1	protein_coding	beat-Vb [Source:FlyBase gene name;Acc:FBgn0038092]
FBgn0261575	tobi	6.7	0.25		1.96	0.15	1.72	0.09	#N/A	4.6	2.7	1.1	11.5	5	15.7	2.8	10.7	3R	25344761	25346921	2104	-1	protein_coding	target of brain insulin [Source:FlyBase gene name;Acc:FBgn0261575]
FBgn0031830	CoVb	25370	0.24	1.18099	0.25	0.07	3.21	0	0.022298	23439.2	23590.7	22582.5	25599.4	27980.2	29028.2	23204.1	27535.9	2L	6557800	6559308	729	1	protein_coding	Cytochrome c oxidase subunit Vb [Source:FlyBase gene name;Acc:FBgn0031830]
FBgn0031066	CoVIb	16638.2	0.24	1.18099	0.25	0.08	3.07	0	0.032135	15323.9	15203.2	15147.1	16570.4	18463.7	19120.9	15224.7	18051.6	X	19740537	19744335	789	-1	protein_coding	Cytochrome c oxidase subunit VIb [Source:FlyBase gene name;Acc:FBgn0031066]
FBgn0010100	Acon	42379.8	0.24	1.18099	0.25	0.08	2.93	0	0.045292	41787.2	36229.6	38286.8	44347.9	45052	48575.1	38767.9	45991.6	2L	21168570	21173185	3103	1	protein_coding	Aconitase [Source:FlyBase gene name;Acc:FBgn0010100]
FBgn0025681	CG3558	4486.1	0.24	1.18099	0.25	0.09	2.83	0	0.05756	4289.7	3721.1	4263.6	4699.9	5048.8	4893.2	4091.5	4880.7	2L	2992870	2998726	4333	1	protein_coding
FBgn0027291	l(1)G0156	20322.1	0.24	1.18099	0.25	0.09	2.77	0.01	0.06654	20037.8	17418.7	18296.4	20550.5	22154.4	23475	18584.3	22060	X	19518428	19521810	2104	-1	protein_coding	lethal (1) G0156 [Source:FlyBase gene name;Acc:FBgn0027291]
FBgn0259722	CG42376	1754.6	0.24	1.18099	0.25	0.09	2.76	0.01	0.068403	1608.7	1677.3	1529.1	1839.6	1927.3	1945.8	1605	1904.3	X	254876	255524	649	1	protein_coding
FBgn0036762	CG7430	34532.7	0.24	1.18099	0.26	0.09	2.73	0.01	0.071895	33861.7	30715.2	29835.7	34479	37305.9	40998.7	31470.9	37594.5	3L	17846916	17849601	2252	1	protein_coding
FBgn0015765	p38a	2716.8	0.24	1.18099	0.26	0.09	2.67	0.01	0.083119	2593.1	2378.4	2461.3	2846.7	2794.6	3226.5	2477.6	2955.9	3R	24150416	24152321	1634	-1	protein_coding	p38a MAP kinase [Source:FlyBase gene name;Acc:FBgn0015765]
FBgn0000667	Actn	25909.1	0.24	1.18099	0.26	0.1	2.5	0.01	0.11767	25875.6	22770.2	22207.4	25456.3	28139.1	31006.2	23617.8	28200.5	X	2023822	2042311	5272	-1	protein_coding	alpha actinin [Source:FlyBase gene name;Acc:FBgn0000667]
FBgn0029594	CG14806	1528.3	0.24	1.18099	0.26	0.1	2.46	0.01	0.130363	1436	1360.5	1385.5	1516.8	1665.1	1805.8	1394	1662.6	X	1880282	1881432	1019	1	protein_coding
FBgn0262127	kibra	1099.5	0.24	1.18099	0.26	0.1	2.39	0.02	0.146952	1019.8	941.8	1039.4	1274.5	1213	1108.5	1000.3	1198.7	3R	14697689	14724261	5750	-1	protein_coding	kibra ortholog [Source:FlyBase gene name;Acc:FBgn0262127]
FBgn0031489	CG17224	5013.8	0.24	1.18099	0.25	0.1	2.38	0.02	0.1525	4782.5	4317.7	4635.4	6169.8	4957.4	5220.2	4578.6	5449.1	2L	3016441	3018308	1577	-1	protein_coding
FBgn0011741	Arp6	973	0.24	1.18099	0.26	0.11	2.3	0.02	0.175913	907.8	874.5	873.3	954.8	1137.5	1090.3	885.2	1060.9	X	15735774	15737120	1347	-1	protein_coding	Actin-related protein 6 [Source:FlyBase gene name;Acc:FBgn0011741]
FBgn0034335	GstE1	5065.3	0.24	1.18099	0.26	0.11	2.28	0.02	0.184541	4964.3	4507.1	4353.6	5799.9	6047.3	4719.4	4608.4	5522.2	2R	18398393	18399223	831	1	protein_coding	Glutathione S transferase E1 [Source:FlyBase gene name;Acc:FBgn0034335]
FBgn0001280	janA	751.9	0.24	1.18099	0.26	0.11	2.27	0.02	0.18558	642.5	735.6	675.1	819	810.7	828.6	684.4	819.4	3R	30038622	30039533	740	-1	protein_coding	janus A [Source:FlyBase gene name;Acc:FBgn0001280]
FBgn0026666	l(1)G0136	1077.5	0.24	1.18099	0.26	0.11	2.26	0.02	0.190496	962.7	958.6	1025.5	1112.6	1106.7	1299	982.2	1172.7	X	15734270	15735780	783	1	protein_coding	lethal (1) G0136 [Source:FlyBase gene name;Acc:FBgn0026666]
FBgn0038761	CG17190	1032.5	0.24	1.18099	0.26	0.11	2.22	0.03	0.201496	978.7	940	901.2	1008.1	1139.5	1227.7	940	1125.1	3R	20011776	20013504	932	-1	protein_coding
FBgn0040319	Gclc	4070.4	0.24	1.18099	0.26	0.11	2.19	0.03	0.210991	3600.3	3739.7	3784.6	5119.9	4372.3	3805.6	3708.2	4432.6	X	8102181	8116147	4402	-1	protein_coding	Glutamate-cysteine ligase catalytic subunit [Source:FlyBase gene name;Acc:FBgn0040319]
FBgn0013680	mt:ND2	6916.4	0.24	1.18099	0.26	0.11	2.13	0.03	0.234371	6249.4	5526.8	7118.2	6694.2	7554.4	8355.4	6298.1	7534.6	dmel_mitochondrion_genome	240	1265	1026	1	protein_coding	mitochondrial NADH-ubiquinone oxidoreductase chain 2 [Source:FlyBase gene name;Acc:FBgn0013680]
FBgn0015221	Fer2LCH	17164.7	0.24		0.27	0.12	1.97	0.05	0.307047	16279.7	14315.4	16124.4	21677.7	19801.9	14789.3	15573.2	18756.3	3R	30387804	30390584	1648	1	protein_coding	Ferritin 2 light chain homologue [Source:FlyBase gene name;Acc:FBgn0015221]
FBgn0039321	CG10550	868.7	0.24		0.27	0.12	1.96	0.05	0.310831	784.3	800.2	779	1105.2	822.6	920.7	787.8	949.5	3R	25306407	25308391	1594	-1	protein_coding
FBgn0033550	CG12341	421.3	0.24		0.27	0.12	1.95	0.05	0.312806	403.6	368.2	375	483.7	460	437.3	382.3	460.3	2R	10812157	10813310	1100	-1	protein_coding
FBgn0038013	CG10038	473.5	0.24		0.26	0.12	1.93	0.05	0.326833	426.5	431.1	436.1	469.1	538.5	539.9	431.2	515.8	3R	12348987	12350644	1212	-1	protein_coding
FBgn0039126	CG13601	542.1	0.24		0.27	0.13	1.92	0.05	0.329655	490.5	474.4	510	515	628.9	633.8	491.7	592.6	3R	23926372	23927634	1091	-1	protein_coding
FBgn0031881	CG3476	420.4	0.24		0.26	0.13	1.87	0.06	0.353891	371.6	365.6	409.3	460.7	429.2	486	382.2	458.6	2L	7027526	7028959	1245	1	protein_coding
FBgn0029882	CG3226	1506.6	0.24		0.26	0.13	1.86	0.06	0.354556	1528.6	1331.2	1246.2	1809.3	1765.4	1358.9	1368.7	1644.6	X	6653113	6654248	894	-1	protein_coding
FBgn0044511	mRpS21	450.5	0.24		0.28	0.13	1.86	0.06	0.356407	367	458.5	396.5	471.1	518.6	491.2	407.3	493.7	3R	13381276	13381809	475	-1	protein_coding	mitochondrial ribosomal protein S21 [Source:FlyBase gene name;Acc:FBgn0044511]
FBgn0038586	CG7168	358.6	0.24		0.26	0.13	1.84	0.07	0.365337	340.7	320.4	317.2	374	398.4	400.8	326.1	391.1	3R	18224902	18226082	1034	-1	protein_coding
FBgn0035355	CG16985	840.1	0.24		0.27	0.14	1.76	0.08	0.402101	723.7	740	819.7	758.4	906	1092.9	761.1	919.1	3L	2599297	2600242	641	1	protein_coding
FBgn0031529	CG9662	463.1	0.24		0.27	0.14	1.7	0.09	0.427492	432.2	406.3	419	487.9	596.1	437.3	419.1	507.1	2L	3375832	3376737	846	-1	protein_coding
FBgn0030528	CG11095	289.4	0.24		0.27	0.14	1.69	0.09	0.434212	261.8	246.1	278.6	293.5	325.9	330.4	262.2	316.6	X	13811684	13812870	1121	1	protein_coding
FBgn0025809	Paf-AHalpha	388.1	0.24		0.28	0.15	1.67	0.09	0.442447	322.4	316.9	412.5	412.6	404.3	459.9	350.6	425.6	X	15784009	15785583	1507	-1	protein_coding	Platelet-activating factor acetylhydrolase alpha [Source:FlyBase gene name;Acc:FBgn0025809]
FBgn0052791	CG32791	858.1	0.24		0.28	0.14	1.66	0.1	0.448168	728.3	678.9	922.6	804.4	923.9	1090.3	776.6	939.5	X	3507245	3571649	8983	-1	protein_coding
FBgn0030334	Karl	1051.4	0.24		0.28	0.15	1.65	0.1	0.455326	910.1	823.2	1116.5	1400.9	1051.1	1006.8	949.9	1152.9	X	11787381	11792253	2730	1	protein_coding	Karl [Source:FlyBase gene name;Acc:FBgn0030334]
FBgn0038234	mRpL11	355	0.24		0.28	0.15	1.65	0.1	0.455326	339.6	328.4	293.6	369.8	346.7	452.1	320.5	389.5	3R	14511838	14512691	734	1	protein_coding	mitochondrial ribosomal protein L11 [Source:FlyBase gene name;Acc:FBgn0038234]
FBgn0029913	Cht11	381.3	0.24		0.28	0.15	1.61	0.11	0.477527	324.7	310.7	397.5	420	466.9	367.8	344.3	418.2	X	6847877	6849517	1576	-1	protein_coding	Cht11 [Source:FlyBase gene name;Acc:FBgn0029913]
FBgn0032486	CG5705	218.7	0.24		0.29	0.15	1.57	0.12	0.500098	217.2	186.8	187.5	244.5	226.5	249.5	197.2	240.2	2L	13219979	13221398	1420	1	protein_coding
FBgn0023517	Pgam5	307.5	0.24		0.29	0.16	1.56	0.12	0.503384	259.5	291.2	279.7	275.8	354.7	384.3	276.8	338.3	X	1872400	1873565	1100	-1	protein_coding	Phosphoglycerate mutase 5 [Source:FlyBase gene name;Acc:FBgn0023517]
FBgn0030092	fh	183.9	0.24		0.3	0.16	1.52	0.13	0.526541	162.4	159.3	173.6	217.3	183.8	206.9	165.1	202.7	X	9148080	9149071	927	-1	protein_coding	frataxin homolog [Source:FlyBase gene name;Acc:FBgn0030092]
FBgn0030897	Frq1	210.8	0.24		0.3	0.16	1.51	0.13	0.532342	160.1	189.4	217.5	224.6	236.4	236.5	189	232.5	X	18155369	18174744	5732	1	protein_coding	Frequenin 1 [Source:FlyBase gene name;Acc:FBgn0030897]
FBgn0036091	CG18628	9.6	0.24		1.34	0.16	1.47	0.14	0.558067	2.3	5.3	8.6	20.9	8.9	11.3	5.4	13.7	3L	10639740	10640136	334	1	protein_coding
FBgn0039141	spas	238.9	0.24		0.31	0.17	1.44	0.15	0.568377	253.8	175.3	212.2	286.2	280.2	226.1	213.7	264.2	3R	24038215	24042982	3929	1	protein_coding	spastin [Source:FlyBase gene name;Acc:FBgn0039141]
FBgn0031321	Tgt	339.3	0.24		0.3	0.17	1.43	0.15	0.57417	296.1	369.1	247.5	362.5	319.9	440.8	304.2	374.4	2L	1184065	1185698	1566	1	protein_coding	tRNA-guanine transglycosylase [Source:FlyBase gene name;Acc:FBgn0031321]
FBgn0037535	CG14463	149.2	0.24		0.31	0.17	1.41	0.16	0.583606	138.3	136.3	125.4	149.4	185.8	160	133.3	165	3R	7999832	8001064	1091	1	protein_coding
FBgn0053098	CG33098	13	0.24		1.13	0.17	1.39	0.16	0.599228	3.4	13.3	7.5	15.7	10.9	27	8.1	17.9	3R	12387188	12388794	1244	1	protein_coding
FBgn0034976	CG4049	135.4	0.24		0.32	0.18	1.37	0.17	0.608564	123.5	103.6	135	144.2	160.9	145.2	120.7	150.1	2R	24107087	24114292	6115	-1	protein_coding
FBgn0038695	CG14280	15.3	0.24		1.1	0.18	1.37	0.17	0.609867	8	16.8	4.3	12.5	34.8	15.7	9.7	21	3R	19256777	19260132	2847	1	protein_coding
FBgn0037105	S1P	143.8	0.24		0.31	0.18	1.35	0.18	0.622927	112	140.7	131.8	167.1	137.1	173.9	128.2	159.4	3L	21613797	21617376	3136	-1	protein_coding	S1P [Source:FlyBase gene name;Acc:FBgn0037105]
FBgn0262962	CG43273	124.1	0.24		0.32	0.18	1.33	0.18	0.630902	105.2	116.8	109.3	120.1	135.1	158.2	110.4	137.8	3R	24830301	24830973	619	1	protein_coding
FBgn0266376	CR45018	187	0.24		0.32	0.18	1.32	0.19	0.636482	164.6	126.6	208.9	225.6	194.7	201.7	166.7	207.4	X	13304005	13308004	4000	1	lincRNA
FBgn0038257	smp-30	734.8	0.24		0.33	0.19	1.31	0.19	0.641827	464.2	918.8	570.1	643.5	782.9	1029.4	651	818.6	3R	14745901	14751246	1666	-1	protein_coding	Senescence marker protein-30 [Source:FlyBase gene name;Acc:FBgn0038257]
FBgn0052707	APC4	175.7	0.24		0.33	0.19	1.29	0.2	0.653249	185.2	127.5	155.4	154.6	190.7	240.8	156	195.4	X	9082931	9085867	2617	1	protein_coding	Anaphase Promoting Complex subunit 4 [Source:FlyBase gene name;Acc:FBgn0052707]
FBgn0029814	CG15765	26.4	0.24		0.9	0.19	1.29	0.2	0.653695	5.7	24.8	24.6	54.3	31.8	17.4	18.4	34.5	X	5818559	5840823	4388	1	protein_coding
FBgn0051323	CG31323	186.4	0.24		0.32	0.18	1.28	0.2	0.654063	216.1	159.3	123.2	202.7	208.6	208.7	166.2	206.7	3R	26170847	26187307	3558	1	protein_coding
FBgn0033527	CG11777	95.8	0.24		0.34	0.19	1.27	0.21	0.663361	70.9	84.1	98.6	108.6	110.3	102.6	84.5	107.2	2R	10468616	10469643	701	1	protein_coding
FBgn0259173	corn	152.7	0.24		0.33	0.19	1.26	0.21	0.664952	131.5	146.9	127.5	217.3	130.1	162.6	135.3	170	3L	7142991	7157073	5591	-1	protein_coding	cornetto [Source:FlyBase gene name;Acc:FBgn0259173]
FBgn0031608	CG15435	115.2	0.24		0.34	0.19	1.25	0.21	0.671593	80	122.1	101.8	150.4	119.2	117.4	101.3	129	2L	4459729	4461746	1948	1	protein_coding
FBgn0039602	CG1647	212	0.24		0.35	0.19	1.24	0.21	0.674271	142.9	238.1	177.9	314.4	214.6	184.3	186.3	237.8	3R	28820221	28824508	4103	1	protein_coding
FBgn0039854	CG1635	86.5	0.24		0.35	0.2	1.21	0.22	0.685134	84.6	79.7	64.3	89.8	109.3	91.3	76.2	96.8	3R	31588673	31590392	1548	1	protein_coding
FBgn0050285	CG30285	78.4	0.24		0.36	0.2	1.21	0.23	0.68808	67.5	74.4	64.3	99.2	91.4	73.9	68.7	88.2	2R	21687903	21688545	575	-1	protein_coding
FBgn0038180	Cht5	20.2	0.24		0.72	0.2	1.2	0.23	0.690174	12.6	15.9	17.1	23	35.8	16.5	15.2	25.1	3R	13767549	13770732	2122	1	protein_coding	Cht5 [Source:FlyBase gene name;Acc:FBgn0038180]
FBgn0020248	stet	37.6	0.24		0.67	0.2	1.18	0.24	0.696767	12.6	29.2	45	67.9	37.8	33	28.9	46.2	3L	1475438	1489547	2550	-1	protein_coding	stem cell tumor [Source:FlyBase gene name;Acc:FBgn0020248]
FBgn0030710	CG8924	26.6	0.24		0.69	0.2	1.18	0.24	0.697159	18.3	15	27.9	50.1	18.9	29.6	20.4	32.9	X	15941077	15944449	2575	1	protein_coding
FBgn0015929	dpa	91.7	0.24		0.4	0.21	1.17	0.24	0.702403	84.6	88.5	64.3	99.2	72.5	140.9	79.1	104.2	2R	7496702	7500145	3071	-1	protein_coding	disc proliferation abnormal [Source:FlyBase gene name;Acc:FBgn0015929]
FBgn0038017	CG4115	57.7	0.24		0.66	0.2	1.17	0.24	0.702594	30.9	85	18.2	48.1	83.5	80.9	44.7	70.8	3R	12360008	12363255	1115	1	protein_coding
FBgn0032668	CG17681	68.2	0.24		0.38	0.2	1.17	0.24	0.706079	64	63.7	50.4	74.2	65.6	91.3	59.4	77	2L	18153123	18154516	1282	1	protein_coding
FBgn0033521	CG12896	26.1	0.24		0.58	0.21	1.17	0.24	0.706079	20.6	17.7	24.6	30.3	25.8	37.4	21	31.2	2R	10426880	10427915	848	-1	protein_coding
FBgn0086912	mbm	66	0.24		0.4	0.21	1.16	0.25	0.70819	54.9	55.8	60	95.1	54.6	75.6	56.9	75.1	2L	271912	273715	1756	-1	protein_coding	mushroom body miniature [Source:FlyBase gene name;Acc:FBgn0086912]
FBgn0040929	CG12659	40.3	0.24		0.54	0.21	1.16	0.25	0.708719	27.4	23	48.2	41.8	61.6	40	32.9	47.8	X	8590775	8591729	896	-1	protein_coding
FBgn0031976	CG7367	37.8	0.24		0.47	0.21	1.15	0.25	0.715094	34.3	31.9	28.9	40.7	37.8	53	31.7	43.8	2L	8026914	8039788	1635	-1	protein_coding
FBgn0035243	CG13926	25.2	0.24		0.55	0.21	1.14	0.25	0.715393	21.7	20.4	19.3	31.3	31.8	27	20.5	30	3L	1617348	1618158	726	-1	protein_coding
FBgn0033574	Spn47C	50.3	0.24		0.4	0.21	1.14	0.25	0.715633	41.2	45.1	43.9	58.5	50.7	62.6	43.4	57.3	2R	10938425	10941738	3169	-1	protein_coding	Serpin 47C [Source:FlyBase gene name;Acc:FBgn0033574]
FBgn0053547	Rim	40.5	0.24		0.44	0.21	1.14	0.26	0.719326	37.7	31	34.3	42.8	52.7	44.3	34.3	46.6	3R	17872748	17916578	14257	-1	protein_coding	Rab3 interacting molecule [Source:FlyBase gene name;Acc:FBgn0053547]
FBgn0266742	CR45215	35	0.24		0.55	0.21	1.13	0.26	0.720135	28.6	38.1	18.2	54.3	35.8	34.8	28.3	41.6	3R	8316984	8318006	1023	1	lincRNA
FBgn0039444	TwdlD	4.2	0.24	1.18099	5.48	0.11	2.15	0.03	#N/A	0	0	0	5.2	7	13	0	8.4	3R	26640025	26641054	965	1	protein_coding	TweedleD [Source:FlyBase gene name;Acc:FBgn0039444]
FBgn0259970	Sfp70A4	5.7	0.24	1.18099	5.91	0.11	2.14	0.03	#N/A	0	0	0	3.1	25.8	5.2	0	11.4	3L	13296530	13296860	331	-1	protein_coding	Seminal fluid protein 70A4 [Source:FlyBase gene name;Acc:FBgn0259970]
FBgn0263249	CG43392	21.8	0.24		1.93	0.15	1.68	#N/A	#N/A	2.3	15	9.6	8.4	90.4	5.2	9	34.7	3L	22029453	22029770	318	-1	protein_coding
FBgn0019957	ND42	21727.9	0.23	1.17283	0.24	0.07	3.43	0	0.011621	20458.6	19812.1	19543.6	23219.6	22689.9	24643.6	19938.1	23517.7	3R	22027709	22029393	1618	1	protein_coding	NADH:ubiquinone reductase 42kD subunit precursor [Source:FlyBase gene name;Acc:FBgn0019957]
FBgn0027786	Mtch	5134.8	0.23	1.17283	0.24	0.07	3.22	0	0.021959	4872.8	4691.2	4563.6	5458.3	5440.3	5782.7	4709.2	5560.4	3L	184626	186310	1501	1	protein_coding	Mitochondrial carrier homolog 1 [Source:FlyBase gene name;Acc:FBgn0027786]
FBgn0028336	l(1)G0255	23147.2	0.23	1.17283	0.23	0.07	3.15	0	0.026349	22625.2	20352	20861.6	24558.9	24719.6	25766	21279.6	25014.8	X	6678424	6681845	1861	1	protein_coding	lethal (1) G0255 [Source:FlyBase gene name;Acc:FBgn0028336]
FBgn0040309	Jafrac1	4817.2	0.23	1.17283	0.24	0.08	2.96	0	0.042004	4638.5	4417.7	4196.1	5279.7	5392.6	4978.4	4417.4	5216.9	X	13329824	13331994	1464	1	protein_coding	thioredoxin peroxidase 1 [Source:FlyBase gene name;Acc:FBgn0040309]
FBgn0037138	P5CDh1	17050.4	0.23	1.17283	0.24	0.08	2.83	0	0.057071	17085.8	14549.9	15283.2	18504	18023.6	18855.7	15639.6	18461.1	3L	21836665	21841356	3026	-1	protein_coding	delta-1-Pyrroline-5-carboxylate dehydrogenase 1 [Source:FlyBase gene name;Acc:FBgn0037138]
FBgn0035917	Zasp66	122314	0.23	1.17283	0.24	0.08	2.8	0.01	0.06225	115038	104769	116057	123529	130449	144042	111954	132673	3L	8624371	8638813	2812	1	protein_coding	Z band alternatively spliced PDZ-motif protein 66 [Source:FlyBase gene name;Acc:FBgn0035917]
FBgn0015776	nrv1	5225.9	0.23	1.17283	0.24	0.08	2.78	0.01	0.065208	4663.6	4819.6	4910.8	5287	5575.4	6099.2	4798	5653.9	2L	6778555	6786861	2195	-1	protein_coding	nervana 1 [Source:FlyBase gene name;Acc:FBgn0015776]
FBgn0030026	sni	1388.4	0.23	1.17283	0.25	0.09	2.58	0.01	0.101409	1255.4	1331.2	1223.7	1434.3	1537.9	1547.6	1270.1	1506.6	X	8241501	8244016	1761	-1	protein_coding	sniffer [Source:FlyBase gene name;Acc:FBgn0030026]
FBgn0030552	mRpL38	1621.4	0.23	1.17283	0.25	0.09	2.47	0.01	0.127727	1590.4	1454.3	1406.9	1651.6	1834	1791.1	1483.9	1758.9	X	14226289	14227949	1399	1	protein_coding	mitochondrial ribosomal protein L38 [Source:FlyBase gene name;Acc:FBgn0030552]
FBgn0037356	CG12170	2975.9	0.23	1.17283	0.25	0.1	2.25	0.02	0.193555	3096.1	2651.9	2417.4	3191.4	3151.3	3347.4	2721.8	3230	3R	5637234	5638657	1424	1	protein_coding
FBgn0036892	Lon	1804.3	0.23	1.17283	0.24	0.1	2.23	0.03	0.199813	1815.6	1595.9	1545.1	1793.7	1989.9	2085.8	1652.2	1956.5	3L	19607857	19612199	3761	-1	protein_coding	Lon protease [Source:FlyBase gene name;Acc:FBgn0036892]
FBgn0015245	Hsp60	9727	0.23	1.17283	0.25	0.11	2.15	0.03	0.224907	10220.1	8771.7	7702.2	9851.1	10738.4	11078.5	8898	10556	X	11108482	11112308	2480	1	protein_coding	Heat shock protein 60 [Source:FlyBase gene name;Acc:FBgn0015245]
FBgn0038363	Acyp2	702.7	0.23	1.17283	0.25	0.11	2.13	0.03	0.233115	596.8	678	648.3	759.5	800.7	732.9	641	764.4	3R	15792688	15793487	619	1	protein_coding	Acylphosphatase 2 [Source:FlyBase gene name;Acc:FBgn0038363]
FBgn0031231	mRpL10	1491.8	0.23	1.17283	0.24	0.11	2.11	0.03	0.241358	1372	1351.6	1375.8	1428	1605.5	1818	1366.5	1617.2	2L	203779	204782	903	1	protein_coding	mitochondrial ribosomal protein L10 [Source:FlyBase gene name;Acc:FBgn0031231]
FBgn0039205	CG13623	596.3	0.23	1.17283	0.25	0.11	2.08	0.04	0.255233	517.9	572.7	545.4	646.6	653.7	641.7	545.3	647.3	3R	24529773	24530558	725	-1	protein_coding
FBgn0034158	CG5522	6487.6	0.23	1.17283	0.25	0.11	2.07	0.04	0.25983	6212.8	5191.3	6404.5	7459.9	7528.5	6128.7	5936.2	7039.1	2R	16783671	16792472	3940	1	protein_coding
FBgn0029158	Las	927.5	0.23	1.17283	0.25	0.11	2.07	0.04	0.261106	880.4	776.3	890.4	967.4	957.7	1092.9	849	1006	3L	20430605	20432361	1373	-1	protein_coding	Lipoic acid synthase [Source:FlyBase gene name;Acc:FBgn0029158]
FBgn0010621	Cct5	5556.4	0.23	1.17283	0.25	0.11	2.04	0.04	0.27191	5269.6	5687.9	4279.7	5505.4	6428.8	6167	5079.1	6033.7	2R	12174802	12177516	1981	1	protein_coding	T-complex Chaperonin 5 [Source:FlyBase gene name;Acc:FBgn0010621]
FBgn0016031	lama	1456.7	0.23	1.17283	0.25	0.12	2.02	0.04	0.282188	1376.6	1176.4	1435.8	1772.8	1484.2	1494.6	1329.6	1583.9	3L	5343619	5355923	4046	-1	protein_coding	lamina ancestor [Source:FlyBase gene name;Acc:FBgn0016031]
FBgn0033777	CG17574	2463.7	0.23	1.17283	0.25	0.11	2.01	0.04	0.285604	2203.2	2218.2	2340.2	2860.3	2224.4	2936.1	2253.9	2673.6	2R	12849358	12869423	2481	-1	protein_coding
FBgn0085195	CG34166	7159.6	0.23	1.17283	0.25	0.12	2.01	0.04	0.286794	6123.6	7403.3	6074.5	6653.4	7958.7	8744	6533.8	7785.4	2L	14743193	14743879	613	1	protein_coding
FBgn0015019	Cctgamma	1767.1	0.23		0.25	0.11	2	0.05	0.289988	1784.7	1644.6	1419.8	1856.4	2121.1	1776.3	1616.4	1917.9	3R	16647605	16649978	2165	1	protein_coding	Cctgamma [Source:FlyBase gene name;Acc:FBgn0015019]
FBgn0028992	sds22	830.5	0.23		0.26	0.12	1.99	0.05	0.296976	731.7	767.4	770.4	1033.2	854.4	826	756.5	904.5	3R	17391594	17393020	1354	1	protein_coding	sds22 [Source:FlyBase gene name;Acc:FBgn0028992]
FBgn0032783	CG10237	7616.3	0.23		0.25	0.12	1.91	0.06	0.332582	5970.4	7408.6	7507.1	8538	9245.3	7028.6	6962.1	8270.6	2L	19435850	19442727	2769	-1	protein_coding
FBgn0030304	Cyp4g15	451.8	0.23		0.25	0.13	1.82	0.07	0.370275	419.6	431.9	384.7	453.4	517.6	503.4	412.1	491.5	X	11477058	11483233	2632	1	protein_coding	Cyp4g15 [Source:FlyBase gene name;Acc:FBgn0030304]
FBgn0002036	CG10561	522.3	0.23		0.25	0.13	1.8	0.07	0.381399	452.8	449.7	528.3	527.6	566.3	609.5	476.9	567.8	2L	19114401	19116570	2052	1	protein_coding
FBgn0034579	mRpL54	1089	0.23		0.25	0.13	1.8	0.07	0.38164	975.3	1065.7	942.9	998.7	1188.2	1363.3	994.6	1183.4	2R	21060789	21061587	682	1	protein_coding	mitochondrial ribosomal protein L54 [Source:FlyBase gene name;Acc:FBgn0034579]
FBgn0037719	bocksbeutel	1159.5	0.23		0.26	0.13	1.77	0.08	0.399209	1037	1007.3	1115.5	1480.3	1300.5	1016.4	1053.2	1265.7	3R	9589468	9591002	1535	-1	protein_coding	bocksbeutel [Source:FlyBase gene name;Acc:FBgn0037719]
FBgn0037232	CG9791	766.6	0.23		0.25	0.13	1.76	0.08	0.400547	719.1	708.1	671.8	799.2	724.2	977.3	699.7	833.6	3R	4311555	4314372	3556	1	protein_coding
FBgn0050496	CG30496	618.9	0.23		0.26	0.13	1.75	0.08	0.402101	632.3	587.7	467.2	660.2	716.3	649.5	562.4	675.3	2R	7699500	7701878	2379	1	protein_coding
FBgn0033761	CG8778	365.9	0.23		0.25	0.13	1.72	0.09	0.419395	333.8	327.5	340.7	363.5	406.3	423.4	334	397.8	2R	12651301	12652487	1124	-1	protein_coding
FBgn0036449	bmm	2027.9	0.23		0.26	0.13	1.72	0.09	0.419584	2020.2	1764.1	1748.7	2115.4	2712.2	1806.7	1844.4	2211.4	3L	14776496	14786412	2437	-1	protein_coding	brummer [Source:FlyBase gene name;Acc:FBgn0036449]
FBgn0041789	Pax	19476.8	0.23		0.26	0.13	1.72	0.09	0.420267	19607.9	17567.4	15963.6	18224.1	18509.4	26988.5	17713	21240.6	2L	19400753	19426596	4199	-1	protein_coding	Paxillin [Source:FlyBase gene name;Acc:FBgn0041789]
FBgn0032013	Scgalpha	303.2	0.23		0.26	0.14	1.62	0.11	0.474348	306.4	258.5	263.6	338.5	320.9	331.3	276.2	330.2	2L	8303429	8305376	1657	1	protein_coding	Sarcoglycan alpha [Source:FlyBase gene name;Acc:FBgn0032013]
FBgn0038739	CG4686	292.7	0.23		0.26	0.14	1.61	0.11	0.481043	271	285.9	242.2	331.2	312.9	313	266.3	319	3R	19864496	19866869	1195	1	protein_coding
FBgn0035623	mthl2	2791.4	0.23		0.27	0.14	1.6	0.11	0.483471	2175.7	2469.5	2951	3752.4	2422.1	2977.9	2532.1	3050.8	3L	5604790	5607190	2035	1	protein_coding	methuselah-like 2 [Source:FlyBase gene name;Acc:FBgn0035623]
FBgn0041710	yellow-f	817	0.23		0.27	0.15	1.56	0.12	0.505394	618.5	757.7	848.7	1010.2	727.2	939.9	741.6	892.4	3R	12991449	12993201	1439	-1	protein_coding	yellow-f [Source:FlyBase gene name;Acc:FBgn0041710]
FBgn0034114	CG4282	267	0.23		0.27	0.15	1.53	0.13	0.522163	241.2	242.5	242.2	327	294.1	254.7	242	291.9	2R	16322186	16324801	2393	1	protein_coding
FBgn0037359	MED27	293.5	0.23		0.27	0.15	1.49	0.14	0.543248	289.3	231	277.5	353.1	278.2	332.1	265.9	321.1	3R	5655139	5656336	1080	1	protein_coding	Mediator complex subunit 27 [Source:FlyBase gene name;Acc:FBgn0037359]
FBgn0038832	CG15695	382.3	0.23		0.28	0.16	1.49	0.14	0.544871	377.3	347	314	420	340.8	494.7	346.1	418.5	3R	20842140	20844981	2723	1	protein_coding
FBgn0036306	CG10973	322.9	0.23		0.27	0.16	1.45	0.15	0.566395	323.6	281.5	273.2	377.1	394.4	287.8	292.8	353.1	3L	12753239	12754774	1032	-1	protein_coding
FBgn0086675	fne	279	0.23		0.27	0.16	1.44	0.15	0.568489	240.1	239.9	278.6	251.8	338.8	325.2	252.9	305.2	X	12917477	12950417	9516	1	protein_coding	found in neurons [Source:FlyBase gene name;Acc:FBgn0086675]
FBgn0036331	CG14117	210.5	0.23		0.28	0.17	1.34	0.18	0.624218	193.2	175.3	201.4	277.9	198.7	216.5	190	231	3L	13008285	13009450	1053	1	protein_coding
FBgn0040281	Aplip1	11	0.23		1.06	0.18	1.33	0.18	0.631316	10.3	8	3.2	15.7	16.9	12.2	7.2	14.9	3L	1196317	1199339	2411	1	protein_coding	APP-like protein interacting protein 1 [Source:FlyBase gene name;Acc:FBgn0040281]
FBgn0037090	Est-Q	298	0.23		0.29	0.17	1.32	0.19	0.633925	209.2	353.2	240	339.5	315.9	330.4	267.5	328.6	3L	21501421	21503959	1827	1	protein_coding	Esterase Q [Source:FlyBase gene name;Acc:FBgn0037090]
FBgn0040959	Peritrophin-15a	10.9	0.23		0.96	0.18	1.26	0.21	0.66512	5.7	8.9	7.5	10.4	17.9	14.8	7.4	14.4	2L	8395665	8396096	361	-1	protein_coding	Peritrophin-15a [Source:FlyBase gene name;Acc:FBgn0040959]
FBgn0035131	mthl9	18.4	0.23		0.81	0.19	1.22	0.22	0.681923	14.9	17.7	7.5	13.6	23.8	33	13.4	23.5	3L	329822	332309	2133	-1	protein_coding	methuselah-like 9 [Source:FlyBase gene name;Acc:FBgn0035131]
FBgn0030617	CG9095	16.3	0.23		0.84	0.19	1.21	0.22	0.685417	16	5.3	13.9	21.9	24.8	15.7	11.7	20.8	X	15139937	15163225	5367	-1	protein_coding
FBgn0034145	CG5065	183.5	0.23		0.32	0.19	1.21	0.23	0.685688	186.4	161.1	143.6	187	156	266.9	163.7	203.3	2R	16607654	16624894	5493	1	protein_coding
FBgn0028583	lcs	18.4	0.23		0.81	0.19	1.21	0.23	0.687439	8	21.2	10.7	14.6	30.8	25.2	13.3	23.5	X	21396727	21397316	590	-1	protein_coding	la costa [Source:FlyBase gene name;Acc:FBgn0028583]
FBgn0034736	CG6018	204.5	0.23		0.34	0.2	1.17	0.24	0.703479	218.4	139	184.3	214.2	159	312.1	180.5	228.4	2R	22550094	22552113	1955	1	protein_coding
FBgn0035439	CG14961	17.6	0.23		0.74	0.19	1.16	0.25	0.708374	14.9	15	9.6	13.6	29.8	22.6	13.2	22	3L	3330063	3333181	3063	1	protein_coding
FBgn0035907	GstO1	121.6	0.23		0.34	0.2	1.16	0.25	0.708719	89.2	144.3	87.9	125.4	123.2	160	107.1	136.2	3L	8523742	8524866	954	-1	protein_coding	Glutathione S transferase O1 [Source:FlyBase gene name;Acc:FBgn0035907]
FBgn0063492	GstE8	85.3	0.23		0.36	0.2	1.15	0.25	0.712344	90.3	73.5	60	119.1	79.5	89.6	74.6	96	2R	18407834	18408955	1122	1	protein_coding	Glutathione S transferase E8 [Source:FlyBase gene name;Acc:FBgn0063492]
FBgn0085224	CG34195	124.3	0.23		0.38	0.2	1.14	0.25	0.715633	67.5	159.3	96.4	137.9	149	135.6	107.7	140.8	2R	17733238	17734483	1184	1	protein_coding
FBgn0036660	CG13025	82.3	0.23		0.34	0.2	1.13	0.26	0.72151	80	69	68.6	108.6	95.4	72.2	72.6	92.1	3L	16776531	16779736	3145	-1	protein_coding
FBgn0051866	Ada1-2	58.4	0.23		0.4	0.21	1.12	0.26	0.726657	51.4	38.9	61.1	76.3	64.6	58.3	50.5	66.4	2L	11992902	11994054	1089	1	protein_coding	transcriptional Adaptor 1-2 [Source:FlyBase gene name;Acc:FBgn0051866]
FBgn0042125	CG18787	65.4	0.23		0.39	0.21	1.12	0.26	0.730183	45.7	58.4	65.4	93	70.5	59.1	56.5	74.2	2L	11997900	11999340	1386	-1	protein_coding
FBgn0263628	CR43637	58.2	0.23		0.37	0.2	1.11	0.27	0.732067	50.3	55.8	46.1	70	69.5	57.4	50.7	65.6	X	2200623	2201857	1117	-1	lincRNA
FBgn0054001	CG34001	33.7	0.23		0.5	0.21	1.1	0.27	0.73646	28.6	29.2	25.7	52.2	28.8	37.4	27.8	39.5	3L	10631079	10634612	587	1	protein_coding
FBgn0052205	CR32205	34.4	0.23		0.47	0.21	1.1	0.27	0.737634	28.6	31	26.8	47	32.8	40	28.8	39.9	3L	19422838	19424183	1291	-1	pseudogene
FBgn0034143	CG8303	36.2	0.23		0.53	0.21	1.08	0.28	0.74636	18.3	43.4	26.8	49.1	31.8	47.8	29.5	42.9	2R	16595028	16604373	2286	-1	protein_coding
FBgn0044872	FucTC	34	0.23		0.47	0.21	1.07	0.28	0.74937	24	27.4	34.3	33.4	39.7	45.2	28.6	39.5	X	23008766	23011303	2001	-1	protein_coding	FucTC [Source:FlyBase gene name;Acc:FBgn0044872]
FBgn0002856	Acp26Ab	7.6	0.23		3.44	0.12	1.92	0.05	#N/A	0	2.7	1.1	11.5	29.8	0.9	1.2	14.1	2L	5892298	5892862	504	-1	protein_coding	Accessory gland protein 26Ab [Source:FlyBase gene name;Acc:FBgn0002856]
FBgn0029922	CG14431	6	0.23		2.28	0.14	1.7	0.09	#N/A	3.4	2.7	0	12.5	12.9	4.3	2	9.9	X	6908277	6968829	7289	1	protein_coding
FBgn0261061	Sfp96F	5	0.23		3.16	0.12	1.84	0.07	#N/A	0	0.9	2.1	3.1	18.9	5.2	1	9.1	3R	25830061	25830228	168	-1	protein_coding	Seminal fluid protein 96F [Source:FlyBase gene name;Acc:FBgn0261061]
FBgn0265539	CR44389	8.4	0.23		1.82	0.14	1.57	0.12	#N/A	3.4	4.4	3.2	4.2	29.8	5.2	3.7	13.1	2R	17188796	17189095	300	-1	lincRNA
FBgn0004363	porin	52441.9	0.22	1.16473	0.22	0.07	3.01	0	0.037545	50604.5	48011.7	46606.2	55074.4	54792	59562.3	48407.5	56476.2	2L	10847227	10850848	2858	-1	protein_coding	porin [Source:FlyBase gene name;Acc:FBgn0004363]
FBgn0031228	CG11455	4513.4	0.22	1.16473	0.23	0.08	2.77	0.01	0.065633	4085.1	4328.3	4048.2	4557.8	4961.4	5099.3	4153.9	4872.9	2L	114726	156030	1135	1	protein_coding
FBgn0033127	Tsp42Ef	4783.1	0.22	1.16473	0.23	0.09	2.6	0.01	0.097594	4237.1	4198.2	4767.2	4970.5	5440.3	5085.4	4400.9	5165.4	2R	7025010	7028082	1347	1	protein_coding	Tetraspanin 42Ef [Source:FlyBase gene name;Acc:FBgn0033127]
FBgn0037529	mRpS9	1883.5	0.22	1.16473	0.23	0.08	2.57	0.01	0.102747	1784.7	1633.1	1792.7	2000.5	2046.6	2043.2	1736.8	2030.1	3R	7889277	7902667	1293	-1	protein_coding	mitochondrial ribosomal protein S9 [Source:FlyBase gene name;Acc:FBgn0037529]
FBgn0035600	CG4769	36501	0.22	1.16473	0.23	0.09	2.54	0.01	0.109035	36587.4	32374.9	31743	37048.8	38822.9	42429	33568.4	39433.6	3L	5360211	5362798	1521	1	protein_coding
FBgn0010288	Uch	2344.6	0.22	1.16473	0.23	0.08	2.54	0.01	0.109543	2211.2	2264.2	2009.1	2570.9	2455.9	2556.2	2161.5	2527.6	2L	2212738	2214211	1196	-1	protein_coding	Ubiquitin carboxy-terminal hydrolase [Source:FlyBase gene name;Acc:FBgn0010288]
FBgn0023519	mRpL16	1621.2	0.22	1.16473	0.23	0.09	2.43	0.02	0.138323	1438.3	1527.8	1503.4	1619.2	1809.1	1829.3	1489.8	1752.5	X	1890256	1891482	1076	1	protein_coding	mitochondrial ribosomal protein L16 [Source:FlyBase gene name;Acc:FBgn0023519]
FBgn0032833	CoIV	34677.7	0.22	1.16473	0.23	0.09	2.37	0.02	0.154176	32991.7	30185.9	32434.1	33020.6	38266.6	41167.4	31870.6	37484.9	2L	19958713	19960065	1231	1	protein_coding	Cytochrome c oxidase subunit IV [Source:FlyBase gene name;Acc:FBgn0032833]
FBgn0001220	Hsc70-5	7876.5	0.22	1.16473	0.23	0.09	2.36	0.02	0.155685	7884.3	7203.3	6652.1	8131.6	8144.5	9243.1	7246.6	8506.4	2R	14252598	14256192	2922	-1	protein_coding	Heat shock protein cognate 5 [Source:FlyBase gene name;Acc:FBgn0001220]
FBgn0035272	mRpL46	1063.1	0.22	1.16473	0.23	0.09	2.31	0.02	0.171918	983.3	951.5	1000.8	1093.8	1150.4	1199	978.5	1147.7	3L	1777439	1778347	909	1	protein_coding	mitochondrial ribosomal protein L46 [Source:FlyBase gene name;Acc:FBgn0035272]
FBgn0030743	CG9921	1698.9	0.22	1.16473	0.23	0.1	2.31	0.02	0.172315	1582.4	1527.8	1574.1	1669.4	1850.8	1989.3	1561.4	1836.5	X	16331281	16333600	985	-1	protein_coding
FBgn0265262	Vha68-1	6969.5	0.22	1.16473	0.23	0.1	2.29	0.02	0.178816	6787.9	5866.7	6568.5	6964.7	7293.1	8336.2	6407.7	7531.4	2L	13000770	13004107	2677	-1	protein_coding	Vacuolar H[+] ATPase 68kD subunit 1 [Source:FlyBase gene name;Acc:FBgn0265262]
FBgn0036334	CG11267	3298.3	0.22	1.16473	0.24	0.1	2.26	0.02	0.188644	3327.1	3081.2	2677.8	3391	3620.2	3692.5	3028.7	3567.9	3L	13016050	13016903	594	1	protein_coding
FBgn0030996	CG14194	1340.8	0.22	1.16473	0.24	0.1	2.26	0.02	0.190788	1265.7	1188.7	1239.8	1369.5	1392.8	1588.5	1231.4	1450.3	X	19193555	19196037	1940	1	protein_coding
FBgn0031043	NAA20	1412.2	0.22	1.16473	0.23	0.1	2.22	0.03	0.201469	1424.6	1264	1213	1481.3	1532.9	1557.2	1300.5	1523.8	X	19621451	19623074	1256	-1	protein_coding	NAA20 ortholog [Source:FlyBase gene name;Acc:FBgn0031043]
FBgn0029147	NtR	9611.2	0.22	1.16473	0.23	0.1	2.21	0.03	0.204039	8069.6	9256.8	9189.4	11498.6	9296.9	10356	8838.6	10383.8	2R	22127808	22130184	1876	1	protein_coding	NtR [Source:FlyBase gene name;Acc:FBgn0029147]
FBgn0022097	Vha36-1	3306.5	0.22	1.16473	0.24	0.1	2.14	0.03	0.227523	2938.3	2793.5	3377.5	3866.3	3605.3	3257.8	3036.4	3576.5	2R	15541435	15542498	1064	1	protein_coding	Vacuolar H[+] ATPase 36kD subunit 1 [Source:FlyBase gene name;Acc:FBgn0022097]
FBgn0050493	CG30493	960.1	0.22	1.16473	0.24	0.1	2.14	0.03	0.227882	911.2	871.9	861.5	1065.6	949.8	1100.7	881.5	1038.7	2R	7699253	7703501	1577	1	protein_coding
FBgn0051675	CG31675	946.2	0.22	1.16473	0.24	0.11	2.11	0.03	0.240498	899.8	855.9	849.7	998.7	954.7	1118.1	868.5	1023.8	2L	20867755	20869650	1151	1	protein_coding
FBgn0032744	Ttc19	892.9	0.22	1.16473	0.24	0.11	2.11	0.04	0.242868	867.8	776.3	812.2	945.4	913	1042.5	818.8	967	2L	19043535	19045148	1440	-1	protein_coding	Tetratricopeptide repeat domain 19 [Source:FlyBase gene name;Acc:FBgn0032744]
FBgn0030292	CG11752	1894.5	0.22	1.16473	0.23	0.11	2.07	0.04	0.25983	1827	1703	1697.3	1853.2	1973	2313.6	1742.4	2046.6	X	11349998	11350474	477	1	protein_coding
FBgn0036847	CG11577	943.8	0.22	1.16473	0.24	0.11	2.06	0.04	0.264133	812.9	925	861.5	1038.4	1077.9	946.8	866.5	1021	3L	19094890	19096217	1328	-1	protein_coding
FBgn0010340	140up	733.6	0.22	1.16473	0.24	0.11	2.03	0.04	0.277805	649.4	672.7	695.4	728.1	809.7	846	672.5	794.6	3R	14124163	14125548	1200	-1	protein_coding	upstream of RpII140 [Source:FlyBase gene name;Acc:FBgn0010340]
FBgn0031682	CG5828	772.8	0.22		0.24	0.11	2	0.05	0.290798	783.2	670.1	671.8	874.4	809.7	827.7	708.4	837.3	2L	5093976	5095910	1935	1	protein_coding
FBgn0037188	CG7369	655.6	0.22		0.24	0.11	1.95	0.05	0.312806	576.2	605.4	621.5	707.2	765	658.2	601.1	710.1	3L	22741793	22748614	3790	1	protein_coding
FBgn0032196	CG5708	612.9	0.22		0.24	0.12	1.91	0.06	0.33277	579.7	572.7	531.5	722.9	648.7	621.7	561.3	664.4	2L	10224457	10226808	1326	-1	protein_coding
FBgn0035335	mRpL23	893.7	0.22		0.23	0.11	1.89	0.06	0.341858	780.9	876.3	806.9	857.7	1022.3	1018.1	821.3	966	3L	2372844	2373704	699	-1	protein_coding	mitochondrial ribosomal protein L23 [Source:FlyBase gene name;Acc:FBgn0035335]
FBgn0037010	CG4825	773.2	0.22		0.24	0.12	1.88	0.06	0.349978	722.6	720.5	685.8	798.1	768.9	943.3	709.6	836.8	3L	20522440	20526174	2049	-1	protein_coding
FBgn0038272	CG7265	677	0.22		0.24	0.12	1.86	0.06	0.356148	570.5	598.4	693.3	696.8	741.1	761.6	620.7	733.2	3R	14892392	14893954	1510	-1	protein_coding
FBgn0023415	Acp32CD	11.8	0.22		3.4	0.12	1.86	0.06	0.356407	1.1	1.8	3.2	0	58.6	6.1	2	21.6	2L	11015620	11016571	886	1	protein_coding	Accessory gland protein 32CD [Source:FlyBase gene name;Acc:FBgn0023415]
FBgn0003149	Prm	25049.1	0.22		0.24	0.12	1.84	0.07	0.365343	26294.1	20155.5	22553.6	23768.1	26394.6	31128.8	23001	27097.1	3L	8732858	8745310	5356	-1	protein_coding	Paramyosin [Source:FlyBase gene name;Acc:FBgn0003149]
FBgn0022027	Vps25	581.7	0.22		0.24	0.12	1.83	0.07	0.369831	580.8	528.4	491.8	600.7	617.9	670.3	533.7	629.7	2R	8625451	8626180	678	1	protein_coding	Vacuolar protein sorting 25 [Source:FlyBase gene name;Acc:FBgn0022027]
FBgn0037044	CG10585	589.4	0.22		0.25	0.12	1.82	0.07	0.370394	564.8	525.8	527.2	563.1	689.5	666	539.3	639.5	3L	21027915	21030141	1990	1	protein_coding
FBgn0044030	mRpS14	938.3	0.22		0.25	0.12	1.82	0.07	0.370394	859.8	915.2	801.5	892.1	1001.4	1159.8	858.8	1017.8	X	19479382	19480238	797	-1	protein_coding	mitochondrial ribosomal protein S14 [Source:FlyBase gene name;Acc:FBgn0044030]
FBgn0031420	Atxn7	657.5	0.22		0.24	0.12	1.82	0.07	0.372691	617.4	626.7	564.7	634.1	729.2	772.9	602.9	712.1	2L	2375841	2380506	4078	1	protein_coding	Ataxin 7 [Source:FlyBase gene name;Acc:FBgn0031420]
FBgn0050491	CG30491	444.7	0.22		0.25	0.12	1.81	0.07	0.37574	384.2	433.7	401.8	459.7	484.8	504.3	406.6	482.9	2R	7655072	7656770	1414	1	protein_coding
FBgn0062413	Ctr1A	529.6	0.22		0.24	0.12	1.81	0.07	0.378772	437.9	527.5	487.5	590.2	588.1	546	484.3	574.8	X	6661647	6668258	2333	1	protein_coding	Copper transporter 1A [Source:FlyBase gene name;Acc:FBgn0062413]
FBgn0259896	NimC1	2822.4	0.22		0.24	0.12	1.8	0.07	0.38055	2673.1	2455.4	2640.2	3545.6	2499.6	3120.4	2589.6	3055.2	2L	13973158	13976769	3292	-1	protein_coding	Nimrod C1 [Source:FlyBase gene name;Acc:FBgn0259896]
FBgn0036405	CG6833	429.1	0.22		0.25	0.12	1.79	0.07	0.389579	385.3	411.6	380.4	451.3	446.1	499.9	392.4	465.8	3L	14051206	14052469	1264	1	protein_coding
FBgn0040534	CG11985	409.8	0.22		0.24	0.13	1.76	0.08	0.401451	362.4	398.3	364.3	424.1	445.1	464.3	375	444.5	3R	9014972	9015341	370	-1	protein_coding
FBgn0267408	AOX1	1139.5	0.22		0.25	0.13	1.76	0.08	0.401954	985.5	1233.9	904.4	1183.6	1335.2	1194.6	1041.3	1237.8	3R	15532137	15537292	4228	-1	protein_coding	Aldehyde oxidase 1 [Source:FlyBase gene name;Acc:FBgn0267408]
FBgn0036988	CG5262	699.3	0.22		0.24	0.13	1.75	0.08	0.403416	607.1	603.7	709.4	824.2	782.9	668.6	640	758.6	3L	20427962	20430475	2033	-1	protein_coding
FBgn0265270	CR43239	13.2	0.22		2.63	0.13	1.74	0.08	0.406636	0	9.7	1.1	4.2	55.6	8.7	3.6	22.8	2L	17353730	17354668	874	-1	lincRNA
FBgn0083968	CG34132	901.6	0.22		0.25	0.13	1.71	0.09	0.423532	766	873.6	831.5	839.9	944.8	1153.8	823.7	979.5	2L	7885503	7886109	535	1	protein_coding
FBgn0041630	Hexo1	392.4	0.22		0.24	0.13	1.67	0.1	0.444015	369.3	372.6	336.5	444	438.1	393.9	359.5	425.3	3L	4288641	4291211	2211	1	protein_coding	Hexosaminidase 1 [Source:FlyBase gene name;Acc:FBgn0041630]
FBgn0037462	sunz	18.7	0.22		2.2	0.13	1.63	0.1	0.465162	2.3	13.3	4.3	80.4	10.9	0.9	6.6	30.7	3R	6630151	6631184	921	1	protein_coding	sungrazer [Source:FlyBase gene name;Acc:FBgn0037462]
FBgn0033085	CG15908	480.7	0.22		0.24	0.13	1.63	0.1	0.467688	439	422.2	459.7	452.3	525.5	585.1	440.3	521	2R	6668150	6668738	537	1	protein_coding
FBgn0003137	Ppn	2985.1	0.22		0.24	0.13	1.6	0.11	0.483471	3008.1	2531.5	2657.4	4055.4	2916.8	2741.4	2732.3	3237.9	3R	28520665	28540324	9544	-1	protein_coding	Papilin [Source:FlyBase gene name;Acc:FBgn0003137]
FBgn0052029	Cpr66D	367.1	0.22		0.26	0.14	1.59	0.11	0.486361	341.9	352.3	309.7	352.1	403.3	443.4	334.6	399.6	3L	8640439	8643584	1104	1	protein_coding	Cuticular protein 66D [Source:FlyBase gene name;Acc:FBgn0052029]
FBgn0040832	CG8012	6177.6	0.22		0.25	0.14	1.54	0.12	0.516626	5502.8	6218.1	5221.6	4936	7184.8	8002.4	5647.5	6707.7	3L	8215280	8216198	851	1	protein_coding
FBgn0085773	CR40766	444.2	0.22		0.26	0.15	1.49	0.14	0.544871	360.1	449.7	404	420	567.3	464.3	404.6	483.8	211000022279529	1	838	838	1	rRNA
FBgn0052195	CG32195	351.4	0.22		0.27	0.15	1.47	0.14	0.555169	355.6	313.3	288.2	451.3	362.6	337.3	319.1	383.8	3L	18112959	18119150	4961	1	protein_coding
FBgn0032612	CG13282	548.8	0.22		0.26	0.15	1.46	0.14	0.562643	456.2	475.3	564.7	657.1	465.9	673.8	498.7	598.9	2L	16832065	16834502	1844	-1	protein_coding
FBgn0010222	Nmdmc	2316.1	0.22		0.26	0.15	1.45	0.15	0.566186	1950.5	2377.5	1985.5	2034	2184.6	3364.8	2104.5	2527.8	3R	9042508	9050555	1516	-1	protein_coding	NAD-dependent methylenetetrahydrofolate dehydrogenase [Source:FlyBase gene name;Acc:FBgn0010222]
FBgn0052202	CG32202	268.5	0.22		0.27	0.15	1.45	0.15	0.566186	235.5	247	248.6	327	307	246.1	243.7	293.3	3L	18682184	18682860	616	1	protein_coding
FBgn0033710	CG17739	3364.4	0.22		0.26	0.15	1.44	0.15	0.567627	3257.3	3181.2	2762.4	3416	4804.4	2764.8	3067	3661.8	2R	12306528	12310412	2830	1	protein_coding
FBgn0029853	CG3781	286.4	0.22		0.26	0.15	1.44	0.15	0.569646	242.4	231	307.5	328	318.9	290.4	260.3	312.4	X	6261169	6262119	951	1	protein_coding
FBgn0031061	CG14232	229.8	0.22		0.26	0.16	1.42	0.16	0.579652	218.4	184.1	225	230.9	261.3	259.1	209.2	250.4	X	19701927	19704259	2011	-1	protein_coding
FBgn0086676	spin	3199	0.22		0.27	0.16	1.37	0.17	0.608098	3248.2	2419.1	3029.2	4539	3526.8	2431.8	2898.8	3499.2	2R	16124981	16138238	3656	1	protein_coding	spinster [Source:FlyBase gene name;Acc:FBgn0086676]
FBgn0017430	Nelf-E	243.8	0.22		0.27	0.16	1.37	0.17	0.609824	222.9	212.4	229.3	221.5	268.2	308.7	221.6	266.1	3L	8599442	8600879	1227	-1	protein_coding	Negative elongation factor E [Source:FlyBase gene name;Acc:FBgn0017430]
FBgn0053635	CG33635	226.8	0.22		0.26	0.16	1.36	0.17	0.61217	205.8	206.2	205.7	270.6	266.3	206.1	205.9	247.6	2L	157836	158664	769	-1	protein_coding
FBgn0031611	CG17840	193.9	0.22		0.27	0.16	1.35	0.18	0.619729	163.5	175.3	188.6	239.2	195.7	200.8	175.8	211.9	2L	4465174	4468022	2729	1	protein_coding
FBgn0038619	CG7685	337.7	0.22		0.26	0.16	1.33	0.18	0.629775	269.8	322.2	327.9	367.7	443.1	295.6	306.6	368.8	3R	18404940	18406002	940	1	protein_coding
FBgn0051728	CG31728	19.6	0.22		1.14	0.17	1.33	0.18	0.631316	1.1	15	20.4	16.7	42.7	21.7	12.2	27.1	2L	13251509	13257426	2672	1	protein_coding
FBgn0037183	CG14451	152.2	0.22		0.27	0.17	1.28	0.2	0.654063	126.9	130.1	156.4	167.1	164.9	167.8	137.8	166.6	3L	22721230	22722091	862	-1	protein_coding
FBgn0029751	CG17764	191.9	0.22		0.28	0.18	1.24	0.21	0.674271	144.1	170.8	204.7	190.1	194.7	246.9	173.2	210.6	X	5306261	5307417	1157	-1	protein_coding
FBgn0052057	dpr10	346.4	0.22		0.28	0.18	1.24	0.22	0.676261	389.9	283.2	266.8	337.4	321.9	479.1	313.3	379.5	3L	10147454	10186108	3546	-1	protein_coding	dpr10 [Source:FlyBase gene name;Acc:FBgn0052057]
FBgn0264835	CR44043	11.5	0.22		0.88	0.18	1.21	0.22	0.685062	6.9	8.9	8.6	11.5	15.9	17.4	8.1	14.9	2R	1368921	1371468	2481	-1	lincRNA
FBgn0037656	CG11986	156.1	0.22		0.3	0.18	1.2	0.23	0.690085	110.9	174.4	133.9	179.7	181.8	155.6	139.7	172.4	3R	9015446	9016822	1262	1	protein_coding
FBgn0259166	CG42271	241.5	0.22		0.29	0.18	1.2	0.23	0.690085	275.5	200.9	175.7	230.9	325.9	240	217.4	265.6	X	14228060	14234066	4862	-1	protein_coding
FBgn0039666	Diedel	11.4	0.22		0.9	0.18	1.2	0.23	0.690174	5.7	10.6	7.5	15.7	17.9	11.3	7.9	15	3R	29493852	29494267	416	1	protein_coding	Diedel [Source:FlyBase gene name;Acc:FBgn0039666]
FBgn0043799	CG31381	113.1	0.22		0.29	0.18	1.2	0.23	0.691992	94.9	110.6	99.7	112.8	130.1	130.4	101.7	124.5	3R	24877045	24878827	1699	1	protein_coding
FBgn0032139	CG13116	154.5	0.22		0.3	0.19	1.18	0.24	0.702403	134.9	159.3	121.1	135.8	209.6	166.1	138.4	170.5	2L	9729940	9730945	1006	1	protein_coding
FBgn0038344	CG5205	142.8	0.22		0.3	0.19	1.16	0.25	0.708276	122.3	131	130.7	176.5	179.8	116.5	128	157.6	3R	15486050	15493310	6970	1	protein_coding
FBgn0260942	bond	81.8	0.22		0.32	0.19	1.16	0.25	0.708374	72	79.7	66.4	90.9	92.4	89.6	72.7	90.9	3R	22550680	22556494	1923	1	protein_coding	james bond [Source:FlyBase gene name;Acc:FBgn0260942]
FBgn0040377	Vha36-3	83.9	0.22		0.32	0.19	1.15	0.25	0.712111	67.5	77	79.3	100.3	84.4	94.8	74.6	93.2	X	2579091	2580560	1294	-1	protein_coding	Vacuolar H[+] ATPase 36kD subunit 3 [Source:FlyBase gene name;Acc:FBgn0040377]
FBgn0034151	CG15617	31.5	0.22		0.75	0.19	1.13	0.26	0.72151	24	40.7	5.4	30.3	39.7	48.7	23.4	39.6	2R	16745223	16746579	1298	-1	protein_coding
FBgn0038542	TyrR	20.1	0.22		0.72	0.19	1.12	0.26	0.729142	12.6	15.9	17.1	13.6	19.9	41.7	15.2	25.1	3R	17750129	17763188	5491	-1	protein_coding	Tyramine receptor [Source:FlyBase gene name;Acc:FBgn0038542]
FBgn0036882	CG9279	26.3	0.22		0.65	0.2	1.1	0.27	0.736956	12.6	28.3	20.4	20.9	25.8	49.6	20.4	32.1	3L	19538425	19544172	5504	-1	protein_coding
FBgn0037364	Rab23	22.9	0.22		0.6	0.2	1.09	0.28	0.742619	14.9	25.7	13.9	21.9	29.8	31.3	18.2	27.7	3R	5680054	5685434	2267	-1	protein_coding	Rab23 [Source:FlyBase gene name;Acc:FBgn0037364]
FBgn0013342	nSyb	28.3	0.22		0.58	0.2	1.09	0.28	0.743936	30.9	16.8	20.4	49.1	24.8	27.8	22.7	33.9	3L	1630348	1637752	4072	-1	protein_coding	neuronal Synaptobrevin [Source:FlyBase gene name;Acc:FBgn0013342]
FBgn0034729	CG10344	47.2	0.22		0.43	0.21	1.06	0.29	0.753212	27.4	45.1	48.2	44.9	57.6	60	40.3	54.2	2R	22425733	22426977	1190	-1	protein_coding
FBgn0035426	CG12078	47.9	0.22		0.43	0.21	1.05	0.29	0.758337	27.4	43.4	51.4	42.8	59.6	62.6	40.7	55	3L	3243274	3244294	954	-1	protein_coding
FBgn0085828	CR42195	62.8	0.22		0.36	0.21	1.05	0.29	0.759942	50.3	45.1	69.6	59.5	76.5	75.6	55	70.6	211000022278498	13189	13940	752	-1	rRNA
FBgn0250835	CG15394	55.9	0.22		0.5	0.21	1.05	0.3	0.761901	27.4	54.9	56.8	34.5	84.4	77.4	46.4	65.4	2L	2591869	2592773	785	1	protein_coding
FBgn0033649	pyr	48	0.22		0.39	0.21	1.04	0.3	0.76206	44.6	47.8	32.1	50.1	51.7	61.7	41.5	54.5	2R	11712263	11726345	3212	1	protein_coding	pyramus [Source:FlyBase gene name;Acc:FBgn0033649]
FBgn0004919	gol	44.8	0.22		0.45	0.21	1.04	0.3	0.762204	27.4	40.7	45	52.2	67.6	35.6	37.7	51.8	2R	25072627	25084347	4156	-1	protein_coding	goliath [Source:FlyBase gene name;Acc:FBgn0004919]
FBgn0261041	stj	43.4	0.22		0.44	0.21	1.03	0.3	0.764728	41.2	31	38.6	32.4	63.6	53.9	36.9	50	2R	13805794	13819571	6273	1	protein_coding	straightjacket [Source:FlyBase gene name;Acc:FBgn0261041]
FBgn0053213	CG33213	31.4	0.22		0.46	0.21	1.03	0.3	0.765353	29.7	24.8	24.6	31.3	44.7	33	26.4	36.4	3R	27918182	27919460	1279	-1	protein_coding
FBgn0037186	CG11241	52.3	0.22		0.42	0.21	1.02	0.31	0.770029	53.7	45.1	35.4	82.5	53.6	43.5	44.7	59.9	3L	22732013	22738420	3450	-1	protein_coding
FBgn0035102	CG7049	4.4	0.22		2.09	0.14	1.61	0.11	#N/A	1.1	1.8	2.1	5.2	6	10.4	1.7	7.2	3L	175112	176228	1117	-1	protein_coding
FBgn0263216	CG43386	7.5	0.22		1.45	0.15	1.41	0.16	#N/A	3.4	5.3	3.2	5.2	19.9	7.8	4	11	X	9966615	9977405	1682	-1	protein_coding
FBgn0267679	CR46015	3.4	0.22		3.2	0.12	1.8	0.07	#N/A	0	0.9	1.1	7.3	6	5.2	0.7	6.2	3R	12370507	12371099	490	1	lincRNA
FBgn0267708	CR46041	9	0.22		1.04	0.17	1.25	0.21	#N/A	8	4.4	5.4	9.4	13.9	13	5.9	12.1	3R	19058020	19058519	500	1	lincRNA
FBgn0011455	l(3)neo18	8722.3	0.21	1.15669	0.21	0.07	2.98	0	0.039772	8438.8	8035.3	7758.9	9123	9487.7	9490	8077.7	9366.9	3L	12137496	12138584	888	-1	protein_coding	lethal (3) neo18 [Source:FlyBase gene name;Acc:FBgn0011455]
FBgn0021967	Pdsw	11379.4	0.21	1.15669	0.22	0.07	2.86	0	0.0537	10652.3	10895.2	9990.9	11620.8	12371.7	12745.2	10512.8	12245.9	2L	3466157	3467334	738	1	protein_coding	Pdsw [Source:FlyBase gene name;Acc:FBgn0021967]
FBgn0033005	CG3107	2335.5	0.21	1.15669	0.22	0.08	2.65	0.01	0.087543	2154	2159.7	2169.8	2550	2390.3	2589.2	2161.2	2509.8	2R	5090581	5095090	4128	1	protein_coding
FBgn0017567	ND23	5632.6	0.21	1.15669	0.22	0.08	2.64	0.01	0.089531	5490.2	5123.2	4991.2	5687.1	6164.5	6339.1	5201.5	6063.6	3R	15836048	15837117	819	-1	protein_coding	NADH:ubiquinone reductase 23kD subunit precursor [Source:FlyBase gene name;Acc:FBgn0017567]
FBgn0030510	CG12177	2619.4	0.21	1.15669	0.22	0.08	2.64	0.01	0.090033	2468.4	2387.2	2407.7	2977.3	2772.8	2703.1	2421.1	2817.7	X	13677899	13680500	1907	-1	protein_coding
FBgn0029502	COQ7	2727.8	0.21	1.15669	0.22	0.08	2.53	0.01	0.112852	2525.6	2369.5	2672.4	3019.1	2876.1	2903.9	2522.5	2933	X	6771225	6773039	899	1	protein_coding	COQ7 [Source:FlyBase gene name;Acc:FBgn0029502]
FBgn0010808	l(3)03670	10765	0.21	1.15669	0.22	0.08	2.51	0.01	0.117124	10544.8	9997.6	9292.3	10772.5	11726.9	12255.7	9944.9	11585.1	3R	31052616	31053915	940	-1	protein_coding	lethal (3) 03670 [Source:FlyBase gene name;Acc:FBgn0010808]
FBgn0033961	CG12859	3500.3	0.21	1.15669	0.22	0.09	2.51	0.01	0.117303	3266.5	3300.7	3124.6	3453.6	3943.1	3913.4	3230.6	3770	2R	14756516	14757072	477	1	protein_coding
FBgn0033844	bbc	23909.3	0.21	1.15669	0.23	0.09	2.39	0.02	0.147211	21334.4	22686.1	22104.6	26900	27694	22736.9	22041.7	25777	2R	13486634	13494862	2843	-1	protein_coding	bb in a boxcar [Source:FlyBase gene name;Acc:FBgn0033844]
FBgn0027329	Tcp-1zeta	3763.3	0.21	1.15669	0.22	0.09	2.38	0.02	0.150165	3728.4	3433.5	3251	3997.9	4343.5	3825.6	3470.9	4055.6	X	15746648	15748971	1924	1	protein_coding	T-cp1zeta [Source:FlyBase gene name;Acc:FBgn0027329]
FBgn0033426	CG1814	2390.5	0.21	1.15669	0.22	0.09	2.33	0.02	0.166129	2276.4	2015.5	2343.4	2597	2537.3	2573.6	2211.7	2569.3	2R	9577427	9581847	2060	1	protein_coding
FBgn0266758	Esyt2	3306.3	0.21	1.15669	0.23	0.09	2.31	0.02	0.173542	3348.8	2921	2873.8	3732.6	3616.2	3345.6	3047.9	3564.8	3R	24544719	24556549	3510	1	protein_coding	Extended synaptotagmin-like protein 2 ortholog (H. sapiens) [Source:FlyBase gene name;Acc:FBgn0266758]
FBgn0262954	Rpb12	1157.1	0.21	1.15669	0.23	0.09	2.29	0.02	0.179943	1032.4	1127.7	1038.3	1210.8	1243.8	1289.4	1066.1	1248	2R	15144968	15145519	353	-1	protein_coding	Rpb12 [Source:FlyBase gene name;Acc:FBgn0262954]
FBgn0010482	l(2)01289	22371.2	0.21	1.15669	0.22	0.1	2.21	0.03	0.204847	22186.1	19895.3	19813.7	21543	23967.5	26821.5	20631.7	24110.7	2R	6721101	6740672	9515	-1	protein_coding	lethal (2) 01289 [Source:FlyBase gene name;Acc:FBgn0010482]
FBgn0021847	l(2)k14710	1046.9	0.21	1.15669	0.23	0.1	2.15	0.03	0.226965	969.5	925	1001.9	1100	1204.1	1080.7	965.5	1128.3	2R	6209782	6214122	3079	-1	protein_coding	lethal (2) k14710 [Source:FlyBase gene name;Acc:FBgn0021847]
FBgn0260008	Ucrh	13566.4	0.21	1.15669	0.23	0.1	2.07	0.04	0.261106	12253	13654.2	11589.7	12843	14791.8	16266.5	12498.9	14633.8	3L	25120709	25126171	1613	1	protein_coding	Ubiquinol-cytochrome C reductase complex 11 kDa protein [Source:FlyBase gene name;Acc:FBgn0260008]
FBgn0037369	CG2100	932	0.21	1.15669	0.22	0.1	2.01	0.04	0.284497	855.2	913.5	812.2	952.7	1000.4	1058.1	860.3	1003.8	3R	5734698	5736355	1597	-1	protein_coding
FBgn0050372	Asap	863.1	0.21	1.15669	0.23	0.11	2.01	0.04	0.286278	827.8	809.9	744.7	986.2	943.8	866	794.1	932	2R	8114286	8123001	5112	-1	protein_coding	ArfGAP with SH3 domain, ankyrin repeat and PH domain [Source:FlyBase gene name;Acc:FBgn0050372]
FBgn0036837	CG18135	9571.6	0.21		0.23	0.11	1.96	0.05	0.308263	8526.9	8610.6	9338.4	11525.7	8680	10748.1	8825.3	10317.9	3L	18990026	18998283	4072	-1	protein_coding
FBgn0031188	CG14613	870.8	0.21		0.23	0.11	1.93	0.05	0.323935	886.1	755	765.1	890	948.8	979.9	802.1	939.6	X	22469981	22472021	1817	-1	protein_coding
FBgn0026261	bonsai	810	0.21		0.22	0.11	1.92	0.05	0.32729	716.9	790.4	736.1	836.8	842.5	937.3	747.8	872.2	2R	22637770	22638868	981	1	protein_coding	bonsai [Source:FlyBase gene name;Acc:FBgn0026261]
FBgn0033608	CG13220	5935.6	0.21		0.23	0.11	1.87	0.06	0.353891	5310.7	5903.9	5163.7	5395.7	6440.7	7399	5459.4	6411.8	2R	11284283	11285098	816	1	protein_coding
FBgn0004876	cdi	1605.1	0.21		0.22	0.11	1.86	0.06	0.35456	1605.2	1394.1	1441.2	1871	1813.1	1505.9	1480.2	1730	3R	19044882	19094270	6526	-1	protein_coding	center divider [Source:FlyBase gene name;Acc:FBgn0004876]
FBgn0265590	CR44417	813.6	0.21		0.23	0.12	1.83	0.07	0.367443	782	806.4	656.8	920.3	869.3	846.8	748.4	878.8	2R	17869027	17869857	831	1	lincRNA
FBgn0010397	LamC	2021.4	0.21		0.23	0.12	1.83	0.07	0.369831	1852.2	1784.4	1938.4	2058	2578.1	1917.1	1858.3	2184.4	2R	14570810	14575771	2450	-1	protein_coding	Lamin C [Source:FlyBase gene name;Acc:FBgn0010397]
FBgn0037084	Syx6	591.1	0.21		0.23	0.12	1.76	0.08	0.400439	538.5	535.5	557.2	706.2	625.9	583.4	543.7	638.5	2R	11219539	11222480	2261	1	protein_coding	Syntaxin 6 [Source:FlyBase gene name;Acc:FBgn0037084]
FBgn0033690	EndoG	929	0.21		0.23	0.12	1.75	0.08	0.402228	952.4	860.4	756.5	924.5	1015.3	1065.1	856.4	1001.6	2R	12177430	12178553	1124	-1	protein_coding	Endonuclease G [Source:FlyBase gene name;Acc:FBgn0033690]
FBgn0262955	RpII140	724.4	0.21		0.23	0.12	1.74	0.08	0.408482	603.7	711.7	687.9	737.5	752.1	853.8	667.7	781.1	3R	14125791	14130111	4060	1	protein_coding	RNA polymerase II 140kD subunit [Source:FlyBase gene name;Acc:FBgn0262955]
FBgn0032157	Etl1	457.4	0.21		0.23	0.13	1.69	0.09	0.435221	423	409.8	428.6	447.1	502.7	533	420.5	494.3	2L	9908830	9912608	3076	-1	protein_coding	Etl1 homologue [Source:FlyBase gene name;Acc:FBgn0032157]
FBgn0038536	CG7655	536.8	0.21		0.24	0.13	1.68	0.09	0.435669	431	526.7	520.8	556.8	609	576.4	492.8	580.7	3R	17682669	17683773	1046	1	protein_coding
FBgn0036248	ssp	420.7	0.21		0.24	0.13	1.64	0.1	0.458273	410.5	370	377.2	501.4	439.1	426	385.9	455.5	3L	12118257	12119789	1412	1	protein_coding	sunspot [Source:FlyBase gene name;Acc:FBgn0036248]
FBgn0013681	mt:ND3	7401.1	0.21		0.24	0.13	1.63	0.1	0.465162	5548.5	6778.4	8066.5	7057.7	7913	9042.2	6797.8	8004.3	dmel_mitochondrion_genome	5608	5961	354	1	protein_coding	mitochondrial NADH-ubiquinone oxidoreductase chain 3 [Source:FlyBase gene name;Acc:FBgn0013681]
FBgn0261108	Atg13	1161.7	0.21		0.23	0.13	1.6	0.11	0.484546	979.8	1208.2	1013.7	1073.9	1238.9	1455.5	1067.2	1256.1	3R	8349815	8352817	3003	1	protein_coding	Autophagy-related 13 [Source:FlyBase gene name;Acc:FBgn0261108]
FBgn0002283	l(3)73Ah	425.6	0.21		0.24	0.13	1.58	0.11	0.491639	391	365.6	414.7	511.9	413.3	457.3	390.4	460.8	3L	16588475	16590132	1404	1	protein_coding	lethal (3) 73Ah [Source:FlyBase gene name;Acc:FBgn0002283]
FBgn0036804	Sgf11	311.6	0.21		0.24	0.14	1.56	0.12	0.504977	277.8	308	270	332.2	327.8	353.9	285.3	338	3L	18681037	18681836	800	-1	protein_coding	Sgf11 [Source:FlyBase gene name;Acc:FBgn0036804]
FBgn0003034	SP	10.8	0.21		2.07	0.13	1.56	0.12	0.505816	0	8	4.3	3.1	38.7	10.4	4.1	17.4	3L	13301635	13301922	223	1	protein_coding	Sex Peptide [Source:FlyBase gene name;Acc:FBgn0003034]
FBgn0035166	CG13902	368.2	0.21		0.24	0.14	1.54	0.12	0.514298	288.1	364.7	357.9	394.9	398.4	405.2	336.9	399.5	3L	839980	841360	1330	-1	protein_coding
FBgn0011559	Acp36DE	14.5	0.21		2.02	0.13	1.54	0.12	0.514406	5.7	7.1	4.3	6.3	62.6	0.9	5.7	23.2	2L	18356047	18359026	2921	-1	protein_coding	Accessory gland protein 36DE [Source:FlyBase gene name;Acc:FBgn0011559]
FBgn0015039	Cyp9b2	1278.6	0.21		0.25	0.14	1.53	0.13	0.5227	953.5	1124.1	1432.6	1422.8	1503.1	1235.5	1170.1	1387.1	2R	7130277	7132139	1667	-1	protein_coding	Cytochrome P450-9b2 [Source:FlyBase gene name;Acc:FBgn0015039]
FBgn0038074	Gnmt	1043.3	0.21		0.25	0.15	1.44	0.15	0.568157	875.8	1191.4	789.7	1232.7	968.6	1201.6	952.3	1134.3	3R	12674608	12676084	990	1	protein_coding	Glycine N-methyltransferase [Source:FlyBase gene name;Acc:FBgn0038074]
FBgn0039543	CG12428	3515.3	0.21		0.25	0.15	1.43	0.15	0.570354	3139.6	3610.5	2882.4	2732.8	4168.6	4557.6	3210.8	3819.7	3R	27703379	27706751	2802	-1	protein_coding
FBgn0038472	CG3995	238.2	0.21		0.25	0.15	1.42	0.16	0.578001	206.9	202.7	243.2	251.8	261.3	263.4	217.6	258.8	3R	17041896	17043136	1185	-1	protein_coding
FBgn0039149	CG18428	241.2	0.21		0.24	0.15	1.41	0.16	0.583628	240.1	210.7	212.2	270.6	265.3	248.7	221	261.5	3R	24109367	24110010	644	1	protein_coding
FBgn0036118	Blos2	250.5	0.21		0.24	0.15	1.41	0.16	0.587638	216.1	227.5	244.3	253.9	298	263.4	229.3	271.8	3L	11061571	11062215	645	1	protein_coding	Biogenesis of lysosome-related organelles complex 1, subunit 2 [Source:FlyBase gene name;Acc:FBgn0036118]
FBgn0053653	Caps	318.9	0.21		0.25	0.15	1.4	0.16	0.588385	331.6	240.8	302.2	327	346.7	365.2	291.5	346.3	4	1230837	1271759	5762	1	protein_coding	Calcium activated protein for secretion [Source:FlyBase gene name;Acc:FBgn0053653]
FBgn0036063	CG6674	268	0.21		0.26	0.16	1.35	0.18	0.622656	234.4	224.8	273.2	294.6	247.4	333.9	244.1	291.9	3L	9971151	9972054	843	-1	protein_coding
FBgn0031357	mRpL48	402.5	0.21		0.25	0.16	1.34	0.18	0.624373	368.1	379.7	354.7	351	421.2	539.9	367.5	437.4	2L	1710462	1711465	790	1	protein_coding	mitochondrial ribosomal protein L48 [Source:FlyBase gene name;Acc:FBgn0031357]
FBgn0032974	CG3651	309.2	0.21		0.25	0.16	1.31	0.19	0.642509	331.6	274.4	242.2	289.4	356.7	360.8	282.7	335.6	2L	22121338	22126614	4096	1	protein_coding
FBgn0031568	CG10019	231.5	0.21		0.26	0.16	1.3	0.19	0.647282	208.1	181.5	242.2	217.3	272.2	267.8	210.6	252.4	2L	3730466	3754617	6367	1	protein_coding
FBgn0039067	wda	241.6	0.21		0.27	0.17	1.28	0.2	0.655389	219.5	181.5	257.2	301.9	244.4	245.2	219.4	263.8	3R	23255070	23258087	2744	-1	protein_coding	will decrease acetylation [Source:FlyBase gene name;Acc:FBgn0039067]
FBgn0265193	Atf-2	215.5	0.21		0.25	0.16	1.26	0.21	0.663808	180.6	193.8	215.4	271.6	219.6	212.1	196.6	234.4	2R	24870108	24871509	1349	1	protein_coding	Activating transcription factor-2 [Source:FlyBase gene name;Acc:FBgn0265193]
FBgn0029580	CG14778	284.4	0.21		0.27	0.17	1.26	0.21	0.665567	307.6	228.4	239	245.5	348.7	337.3	258.3	310.5	X	1467493	1470614	753	1	protein_coding
FBgn0035760	CG8607	158	0.21		0.27	0.17	1.24	0.22	0.676261	148.6	137.2	144.7	149.4	171.9	196.5	143.5	172.6	3L	7320068	7321211	1008	1	protein_coding
FBgn0032858	CG10949	182.2	0.21		0.26	0.17	1.22	0.22	0.683996	157.8	166.4	173.6	189.1	171.9	234.8	165.9	198.6	2L	20415173	20416918	1689	-1	protein_coding
FBgn0039489	CG5880	186.4	0.21		0.27	0.17	1.22	0.22	0.683996	180.6	135.4	191.8	207.9	216.6	186.1	169.3	203.5	3R	27116745	27118532	1526	1	protein_coding
FBgn0035462	IntS10	181.6	0.21		0.27	0.17	1.22	0.22	0.684058	157.8	141.6	195	195.4	219.6	180	164.8	198.3	3L	3806710	3809090	2272	1	protein_coding	Integrator 10 [Source:FlyBase gene name;Acc:FBgn0035462]
FBgn0265862	CR44651	12.8	0.21		0.97	0.18	1.21	0.22	0.685417	4.6	5.3	16.1	21.9	15.9	13	8.7	17	2R	20531867	20532969	1103	1	lincRNA
FBgn0052856	CG32856	138.5	0.21		0.27	0.17	1.21	0.23	0.686989	125.8	137.2	113.6	151.5	141.1	161.7	125.5	151.4	3R	15964678	15965351	620	-1	protein_coding
FBgn0004510	Ets97D	186	0.21		0.28	0.18	1.18	0.24	0.702403	172.6	127.5	204.7	203.7	218.6	188.7	168.3	203.6	3R	26910775	26912886	1858	-1	protein_coding	Ets at 97D [Source:FlyBase gene name;Acc:FBgn0004510]
FBgn0261625	CG42708	161.3	0.21		0.29	0.18	1.16	0.25	0.70819	139.5	146.9	150	130.6	201.7	199.1	145.5	177.1	2R	12670483	12679593	4149	-1	protein_coding
FBgn0038173	Adgf-C	155.9	0.21		0.27	0.18	1.15	0.25	0.712161	141.8	157.6	124.3	138.9	178.8	193.9	141.2	170.6	3R	13706757	13709129	1737	1	protein_coding	Adenosine deaminase-related growth factor C [Source:FlyBase gene name;Acc:FBgn0038173]
FBgn0052100	CG32100	118.9	0.21		0.28	0.18	1.14	0.26	0.71941	117.8	97.4	107.2	148.3	126.2	116.5	107.4	130.3	3L	12267528	12269803	2169	1	protein_coding
FBgn0031707	CG14020	16	0.21		0.73	0.19	1.11	0.27	0.7334	11.4	15.9	8.6	20.9	12.9	26.1	12	20	2L	5517737	5518949	1213	1	protein_coding
FBgn0033968	hui	15.6	0.21		0.73	0.19	1.09	0.28	0.742979	8	14.2	12.9	16.7	27.8	13.9	11.7	19.5	2R	14808419	14809931	821	1	protein_coding	hase und igel [Source:FlyBase gene name;Acc:FBgn0033968]
FBgn0043792	CG30427	158.8	0.21		0.29	0.19	1.09	0.28	0.743936	161.2	127.5	140.4	163	132.1	228.7	143	174.6	2R	24928747	24937477	3771	-1	protein_coding
FBgn0037973	CG18547	200.1	0.21		0.31	0.2	1.08	0.28	0.749331	195.5	185.9	154.3	195.4	152	317.3	178.6	221.6	3R	11978574	11980390	1131	-1	protein_coding
FBgn0083970	CG34134	85.6	0.21		0.31	0.2	1.06	0.29	0.753575	65.2	74.4	90	103.4	96.4	84.3	76.5	94.7	2L	8190297	8190781	485	-1	protein_coding
FBgn0003353	sei	95.5	0.21		0.34	0.2	1.04	0.3	0.763315	107.5	75.2	70.7	86.7	91.4	141.7	84.5	106.6	2R	24047411	24053035	3278	1	protein_coding	seizure [Source:FlyBase gene name;Acc:FBgn0003353]
FBgn0033061	CG14590	97.9	0.21		0.32	0.2	1.03	0.3	0.767571	101.8	69	91.1	80.4	112.3	133	87.3	108.6	2R	6078641	6080572	1877	-1	protein_coding
FBgn0031597	CG17612	55.1	0.21		0.37	0.21	1.02	0.31	0.772002	43.4	54.9	46.1	70	47.7	68.7	48.1	62.1	2L	4380722	4382735	1979	-1	protein_coding
FBgn0005696	DNApol-alpha73	36.4	0.21		0.48	0.21	1	0.32	0.777028	22.9	42.5	25.7	31.3	39.7	56.5	30.4	42.5	3R	27239163	27241228	2066	1	protein_coding	DNA polymerase alpha 73kD [Source:FlyBase gene name;Acc:FBgn0005696]
FBgn0261446	CG13377	50.6	0.21		0.37	0.21	0.99	0.32	0.783166	35.4	47.8	49.3	51.2	52.7	66.9	44.2	56.9	X	258335	263999	1605	-1	protein_coding
FBgn0035677	CG13293	71.3	0.21		0.37	0.21	0.98	0.33	0.788472	54.9	69	62.1	56.4	119.2	66.1	62	80.6	3L	6082883	6092188	4489	1	protein_coding
FBgn0029662	CG12206	7.2	0.21		1.42	0.15	1.37	0.17	#N/A	3.4	7.1	1.1	8.4	10.9	12.2	3.9	10.5	X	3465737	3474524	2732	-1	protein_coding
FBgn0039818	CG11318	5.4	0.21		1.56	0.15	1.42	0.16	#N/A	2.3	2.7	3.2	9.4	6	8.7	2.7	8	3R	31106362	31109191	2764	-1	protein_coding
FBgn0261085	Syt12	5.2	0.21		1.7	0.14	1.45	0.15	#N/A	2.3	1.8	3.2	8.4	10.9	4.3	2.4	7.9	X	13359248	13368179	4823	1	protein_coding	Synaptotagmin 12 [Source:FlyBase gene name;Acc:FBgn0261085]
FBgn0266405	CR45045	85.2	0.21		0.81	0.19	1.15	#N/A	#N/A	46.9	43.4	95.4	257	33.8	34.8	61.9	108.5	3R	17667577	17667825	249	1	lincRNA
FBgn0267463	CR45813	7	0.21		1.4	0.15	1.37	0.17	#N/A	4.6	1.8	5.4	12.5	11.9	6.1	3.9	10.2	3L	1549448	1549900	453	-1	lincRNA
FBgn0262116	CG40127	5230	0.2	1.1487	0.21	0.07	2.94	0	0.044868	4860.3	4772.7	4921.5	5395.7	5760.2	5669.7	4851.5	5608.5	2R	4186835	4188127	1160	-1	protein_coding
FBgn0030853	CG5703	8400.1	0.2	1.1487	0.2	0.07	2.89	0	0.049865	8068.4	7688.3	7664.7	8956.9	8706.8	9315.2	7807.1	8993	X	17632089	17633509	1064	1	protein_coding
FBgn0264922	smt3	2765.7	0.2	1.1487	0.21	0.07	2.73	0.01	0.07281	2499.3	2620.9	2586.7	2963.7	2988.4	2935.2	2569	2962.4	2L	6966780	6967644	743	-1	protein_coding	smt3 [Source:FlyBase gene name;Acc:FBgn0264922]
FBgn0066084	RpL41	17902.8	0.2	1.1487	0.2	0.08	2.51	0.01	0.117232	16035.1	17532.8	16344	17891.9	20248	19365.2	16637.3	19168.3	2R	24903416	24903935	320	-1	protein_coding	Ribosomal protein L41 [Source:FlyBase gene name;Acc:FBgn0066084]
FBgn0038181	CG9297	68299.5	0.2	1.1487	0.21	0.08	2.49	0.01	0.120623	68853	59419.4	61757.6	71573.8	71292.6	76900.8	63343.4	73255.7	3R	13771495	13779317	4318	1	protein_coding
FBgn0034645	CG10320	6744	0.2	1.1487	0.21	0.08	2.47	0.01	0.127239	6260.8	6635.9	5846.3	6822.7	7578.2	7319.9	6247.7	7240.2	2R	21658078	21658777	606	1	protein_coding
FBgn0265487	mbl	9425.9	0.2	1.1487	0.21	0.08	2.46	0.01	0.128345	8791	8300.8	9140.1	9376.9	10234.8	10711.6	8744	10107.7	2R	17216549	17379376	15094	1	protein_coding
FBgn0023170	RpL39	16238.2	0.2	1.1487	0.21	0.09	2.36	0.02	0.156464	14371.5	16272.4	14486	16568.3	18834.3	16896.8	15043.3	17433.1	2R	24061853	24062431	288	-1	protein_coding	Ribosomal protein L39 [Source:FlyBase gene name;Acc:FBgn0023170]
FBgn0259979	CG17337	4547	0.2	1.1487	0.21	0.09	2.33	0.02	0.164789	4414.4	4154	4077.2	4985.1	4462.7	5188.9	4215.2	4878.9	2R	5697872	5700212	1661	1	protein_coding
FBgn0050000	GstT1	1528.8	0.2	1.1487	0.21	0.09	2.25	0.02	0.192315	1431.4	1419.8	1401.6	1528.3	1699.8	1691.9	1417.6	1640	2R	9605988	9607184	997	1	protein_coding	Glutathione S transferase T1 [Source:FlyBase gene name;Acc:FBgn0050000]
FBgn0000083	AnxB9	7947	0.2	1.1487	0.21	0.09	2.23	0.03	0.199813	7993	6605.8	7496.4	8108.6	8626.3	8851.8	7365.1	8528.9	3R	21065241	21070917	2073	1	protein_coding	Annexin B9 [Source:FlyBase gene name;Acc:FBgn0000083]
FBgn0036702	CG6512	2601.1	0.2	1.1487	0.2	0.09	2.22	0.03	0.201469	2521	2247.4	2483.8	2739.1	2670.5	2944.8	2417.4	2784.8	3L	17238613	17242128	3239	-1	protein_coding
FBgn0039349	Ssadh	2901.5	0.2	1.1487	0.21	0.09	2.21	0.03	0.204827	2909.8	2676.7	2490.2	3033.7	3025.1	3273.5	2692.2	3110.8	3R	25624805	25626924	1876	-1	protein_coding	Succinic semialdehyde dehydrogenase [Source:FlyBase gene name;Acc:FBgn0039349]
FBgn0086712	Egm	1708.8	0.2	1.1487	0.22	0.09	2.19	0.03	0.211791	1708.1	1470.2	1567.6	1774.9	1835.9	1896.3	1582	1835.7	2R	11616869	11619023	2033	-1	protein_coding	Enigma [Source:FlyBase gene name;Acc:FBgn0086712]
FBgn0036918	CG7770	1580.8	0.2	1.1487	0.21	0.09	2.16	0.03	0.221261	1415.4	1491.5	1484.1	1555.5	1751.5	1786.7	1463.7	1697.9	3L	19923671	19924688	847	1	protein_coding
FBgn0031093	CG9581	1339.7	0.2	1.1487	0.21	0.1	2.11	0.04	0.242868	1289.7	1164	1273	1361.2	1446.5	1504.1	1242.2	1437.3	X	20168042	20169981	1883	-1	protein_coding
FBgn0250830	CG12547	1806.2	0.2	1.1487	0.21	0.1	2.03	0.04	0.277523	1830.5	1549.9	1650.2	1949.3	1841.9	2015.4	1676.8	1935.5	2R	4785855	4788965	2877	-1	protein_coding
FBgn0037852	Tpc1	846.3	0.2		0.21	0.1	1.92	0.05	0.328584	794.6	772.7	785.4	851.4	974.6	899	784.3	908.3	3R	10879572	10882188	2161	-1	protein_coding	Thiamine pyrophosphate carrier protein 1 [Source:FlyBase gene name;Acc:FBgn0037852]
FBgn0034611	MFS16	1252.3	0.2		0.21	0.1	1.9	0.06	0.339438	1165	1105.5	1209.8	1431.2	1398.8	1203.3	1160.1	1344.4	2R	21282298	21285679	2814	1	protein_coding	Major Facilitator Superfamily Transporter 16 [Source:FlyBase gene name;Acc:FBgn0034611]
FBgn0036691	beg	649.8	0.2		0.21	0.11	1.88	0.06	0.349978	609.4	590.4	606.5	709.3	667.6	715.6	602.1	697.5	3L	17035668	17036865	1198	1	protein_coding	bad egg [Source:FlyBase gene name;Acc:FBgn0036691]
FBgn0083953	CG34117	879.8	0.2		0.22	0.11	1.83	0.07	0.366967	796.9	823.2	819.7	843	1028.2	967.7	813.3	946.3	3R	9399570	9400053	428	-1	protein_coding
FBgn0033421	CG1888	693.4	0.2		0.21	0.11	1.78	0.07	0.389774	673.4	604.6	650.4	755.3	775.9	700.8	642.8	744	2R	9541947	9548135	5704	-1	protein_coding
FBgn0261456	hpo	830.9	0.2		0.22	0.11	1.76	0.08	0.401451	819.8	692.2	795.1	955.9	870.3	852.1	769	892.7	2R	19493996	19496856	2804	-1	protein_coding	hippo [Source:FlyBase gene name;Acc:FBgn0261456]
FBgn0085229	CG34200	914.1	0.2		0.21	0.11	1.75	0.08	0.402101	800.3	891.3	849.7	876.5	1022.3	1044.2	847.1	981	2R	5757662	5758067	321	1	protein_coding
FBgn0031997	PGAP5	630.9	0.2		0.22	0.12	1.7	0.09	0.431105	530.5	625.8	592.6	718.7	674.6	643.4	583	678.9	2L	8198882	8200652	1636	1	protein_coding	Post-GPI attachment to proteins 5 ortholog (H. sapiens) [Source:FlyBase gene name;Acc:FBgn0031997]
FBgn0033208	mRpL52	1502.3	0.2		0.23	0.12	1.64	0.1	0.462304	1333.1	1547.2	1274	1359.1	1705.8	1794.5	1384.8	1619.8	2R	7673721	7674400	558	-1	protein_coding	mitochondrial ribosomal protein L52 [Source:FlyBase gene name;Acc:FBgn0033208]
FBgn0031869	CG18304	1137	0.2		0.22	0.12	1.61	0.11	0.476031	1233.6	938.2	981.5	1207.6	1310.4	1150.3	1051.1	1222.8	2L	6932545	6942814	6641	-1	protein_coding
FBgn0037329	CG12162	4487.1	0.2		0.22	0.12	1.59	0.11	0.488089	4727.6	4223.9	3498.5	4179.7	4859.1	5434	4150	4824.3	3R	5467778	5469566	1675	1	protein_coding
FBgn0052109	CG32109	521.3	0.2		0.22	0.13	1.56	0.12	0.505816	440.2	515.2	489.7	610.1	518.6	553.8	481.7	560.8	3L	12745344	12746770	1052	1	protein_coding
FBgn0035122	mRpL17	1014.9	0.2		0.22	0.13	1.56	0.12	0.506396	971.8	1005.5	833.6	941.2	1086.9	1250.3	937	1092.8	3L	264779	265932	1092	1	protein_coding	mitochondrial ribosomal protein L17 [Source:FlyBase gene name;Acc:FBgn0035122]
FBgn0038808	Srp14	478.5	0.2		0.22	0.13	1.55	0.12	0.51105	439	483.3	402.9	481.6	513.6	550.4	441.7	515.2	3R	20580115	20580764	464	1	protein_coding	Signal recognition particle protein 14 [Source:FlyBase gene name;Acc:FBgn0038808]
FBgn0034946	CG3065	417.3	0.2		0.22	0.13	1.54	0.12	0.514188	409.3	361.1	384.7	483.7	450	414.7	385	449.5	2R	23970305	23972233	1929	1	protein_coding
FBgn0011604	Iswi	411.2	0.2		0.22	0.13	1.53	0.13	0.521606	420.7	349.6	368.6	460.7	429.2	438.2	379.7	442.7	2R	12636671	12640628	3647	1	protein_coding	Imitation SWI [Source:FlyBase gene name;Acc:FBgn0011604]
FBgn0029529	CG13365	878.7	0.2		0.23	0.13	1.49	0.14	0.543052	846.1	848	736.1	791.9	938.8	1111.2	810.1	947.3	X	620717	621215	499	-1	protein_coding
FBgn0030701	CG16952	471.9	0.2		0.23	0.13	1.49	0.14	0.543248	483.6	416.9	405	530.7	542.4	453	435.2	508.7	X	15870183	15875607	4117	1	protein_coding
FBgn0031536	Cog3	435.8	0.2		0.23	0.13	1.49	0.14	0.544119	415	416	372.9	486.8	512.6	411.2	401.3	470.2	2L	3453697	3457064	2973	-1	protein_coding	Cog3 [Source:FlyBase gene name;Acc:FBgn0031536]
FBgn0030367	Cyp311a1	338.3	0.2		0.22	0.13	1.47	0.14	0.556204	296.1	304.5	336.5	346.8	362.6	383.4	312.4	364.3	X	12029754	12031465	1523	-1	protein_coding	Cyp311a1 [Source:FlyBase gene name;Acc:FBgn0030367]
FBgn0033673	CG8298	417.7	0.2		0.22	0.14	1.44	0.15	0.569659	371.6	383.3	401.8	387.6	499.7	462.5	385.6	449.9	2R	11989131	11992350	2978	1	protein_coding
FBgn0031822	CG9548	522.5	0.2		0.22	0.14	1.41	0.16	0.581863	427.6	532.9	485.4	482.6	602	604.3	482	563	2L	6490155	6490843	483	-1	protein_coding
FBgn0033177	CG11141	370.7	0.2		0.22	0.14	1.39	0.16	0.596273	346.4	373.5	305.4	432.5	360.6	406	341.8	399.7	2R	7459685	7463395	3499	-1	protein_coding
FBgn0039153	CG5463	509.8	0.2		0.24	0.15	1.39	0.17	0.599804	455	395.7	555.1	504.6	536.5	612.1	468.6	551	3R	24128049	24130255	1786	-1	protein_coding
FBgn0039310	CG11878	15.3	0.2		1.55	0.15	1.38	0.17	0.604171	0	11.5	11.8	38.7	24.8	5.2	7.8	22.9	3R	25273837	25275237	1345	1	protein_coding
FBgn0051184	LSm3	316.5	0.2		0.24	0.15	1.36	0.17	0.611825	279	337.2	254	319.7	359.6	349.5	290.1	342.9	3R	23996262	23997017	643	1	protein_coding
FBgn0031606	CG15439	239.3	0.2		0.24	0.15	1.36	0.17	0.61472	227.5	208	223.9	275.8	239.4	260.8	219.8	258.7	2L	4449295	4453038	3335	-1	protein_coding
FBgn0029525	CG18273	240.5	0.2		0.24	0.15	1.34	0.18	0.627726	231	234.6	196.1	277.9	251.3	252.1	220.5	260.5	X	482777	487581	4342	-1	protein_coding
FBgn0052069	CG32069	238.1	0.2		0.24	0.15	1.33	0.18	0.628571	210.4	239.9	203.6	244.5	283.1	246.9	217.9	258.2	3L	11062131	11062614	356	-1	protein_coding
FBgn0267486	Ptp36E	605.6	0.2		0.24	0.16	1.31	0.19	0.643406	603.7	420.4	639.7	688.4	715.3	566	554.6	656.6	2L	18180884	18185007	4124	-1	protein_coding	Protein tyrosine phosphatase 36E [Source:FlyBase gene name;Acc:FBgn0267486]
FBgn0025827	CG6421	249.2	0.2		0.24	0.16	1.28	0.2	0.656871	216.1	215.1	255	237.1	297	274.7	228.7	269.6	2R	16872250	16872906	600	1	protein_coding
FBgn0034073	CG8414	220.3	0.2		0.24	0.16	1.24	0.22	0.676261	171.5	225.7	208.9	244.5	234.5	236.5	202.1	238.5	2R	16099306	16102608	3133	-1	protein_coding
FBgn0050390	Sgf29	251	0.2		0.24	0.16	1.23	0.22	0.677687	235.5	218.6	236.8	323.8	248.4	242.6	230.3	271.6	2R	21292239	21293646	1177	-1	protein_coding	SAGA-associated factor 29 ortholog [Source:FlyBase gene name;Acc:FBgn0050390]
FBgn0031516	CG9663	314.3	0.2		0.24	0.16	1.2	0.23	0.690085	361.3	277	225	346.8	347.7	327.8	287.8	340.8	2L	3294926	3303130	3062	-1	protein_coding
FBgn0053110	CG33110	475.4	0.2		0.25	0.17	1.2	0.23	0.691094	421.9	406.3	476.8	403.2	673.6	470.4	435	515.7	3R	22570188	22580392	2005	1	protein_coding
FBgn0042102	CG18745	11.5	0.2		0.99	0.17	1.18	0.24	0.70065	4.6	8.9	9.6	20.9	6	19.1	7.7	15.3	3R	7783843	7786119	1567	-1	protein_coding
FBgn0033388	CG8046	150.3	0.2		0.25	0.17	1.18	0.24	0.702403	142.9	128.3	141.4	169.2	165.9	153.9	137.6	163	2R	9162037	9164967	2325	-1	protein_coding
FBgn0036480	Cep135	196	0.2		0.24	0.17	1.18	0.24	0.702403	163.5	170.8	204.7	194.3	238.4	204.3	179.7	212.4	3L	15116737	15128029	3570	1	protein_coding
FBgn0011291	Taf11	220.8	0.2		0.24	0.17	1.16	0.25	0.709046	165.8	242.5	197.2	261.2	229.5	228.7	201.8	239.8	2L	9762424	9763262	777	-1	protein_coding	TBP-associated factor 11 [Source:FlyBase gene name;Acc:FBgn0011291]
FBgn0259832	CG34229	127.1	0.2		0.26	0.18	1.15	0.25	0.713025	110.9	122.1	113.6	132.7	151	132.2	115.5	138.6	2R	11841608	11842164	474	1	protein_coding
FBgn0264618	CR43958	12.2	0.2		0.89	0.18	1.13	0.26	0.721959	6.9	7.1	11.8	23	16.9	7.8	8.6	15.9	4	557025	557854	745	-1	lincRNA
FBgn0035089	Phk-3	132.2	0.2		0.27	0.18	1.13	0.26	0.72253	105.2	121.3	132.9	126.4	142.1	165.2	119.8	144.6	2R	24970843	24973207	878	-1	protein_coding	Pherokine 3 [Source:FlyBase gene name;Acc:FBgn0035089]
FBgn0260642	Antp	286.4	0.2		0.26	0.18	1.12	0.26	0.730607	314.4	234.6	234.7	237.1	313.9	383.4	261.2	311.5	3R	6896253	6999228	7508	-1	protein_coding	Antennapedia [Source:FlyBase gene name;Acc:FBgn0260642]
FBgn0000153	b	238.9	0.2		0.27	0.18	1.1	0.27	0.734389	234.4	249.6	165	195.4	295.1	293.9	216.3	261.4	2L	13821248	13823979	2135	1	protein_coding	black [Source:FlyBase gene name;Acc:FBgn0000153]
FBgn0051431	CG31431	192.3	0.2		0.26	0.18	1.1	0.27	0.735803	192.1	162	170.4	247.6	154	227.8	174.8	209.8	3R	21870681	21873640	2018	1	protein_coding
FBgn0085795	CR41535	163	0.2		0.26	0.18	1.1	0.27	0.738386	139.5	169.9	136.1	152.5	210.6	169.5	148.5	177.6	211000022279708	608	1275	668	1	rRNA
FBgn0020660	eIF-4B	97.2	0.2		0.28	0.19	1.09	0.27	0.740658	92.6	81.4	90	108.6	107.3	103.5	88	106.5	3L	27842669	27858271	1922	-1	protein_coding	Eukaryotic initiation factor 4B [Source:FlyBase gene name;Acc:FBgn0020660]
FBgn0040491	Buffy	119.1	0.2		0.28	0.19	1.09	0.28	0.742619	104	123.9	94.3	127.4	151	113.9	107.4	130.8	2R	11679492	11688557	1038	1	protein_coding	Buffy [Source:FlyBase gene name;Acc:FBgn0040491]
FBgn0023535	arg	281.8	0.2		0.27	0.18	1.09	0.28	0.743087	319	248.7	199.3	250.7	277.2	395.6	255.7	307.8	X	509435	528028	1243	1	protein_coding	arginase [Source:FlyBase gene name;Acc:FBgn0023535]
FBgn0038839	CG10830	192.5	0.2		0.28	0.19	1.07	0.28	0.750003	174.9	139	208.9	179.7	269.2	183.5	174.3	210.8	3R	20894452	20897320	2869	-1	protein_coding
FBgn0263973	jv	14.9	0.2		0.71	0.19	1.06	0.29	0.753575	8	14.2	11.8	13.6	16.9	25.2	11.3	18.6	3L	6563197	6589479	6436	-1	protein_coding	javelin [Source:FlyBase gene name;Acc:FBgn0263973]
FBgn0034725	CG6044	12.5	0.2		0.76	0.18	1.05	0.29	0.756773	9.1	7.1	11.8	11.5	20.9	14.8	9.3	15.7	2R	22404177	22408540	1652	1	protein_coding
FBgn0031299	CG4629	90.9	0.2		0.31	0.2	1.02	0.31	0.773669	99.5	62	82.5	114.9	86.4	100	81.3	100.4	2L	1083091	1102504	3115	-1	protein_coding
FBgn0035996	CG3448	77.4	0.2		0.31	0.2	1.01	0.31	0.775745	84.6	57.5	65.4	94	73.5	89.6	69.2	85.7	3L	9450545	9451572	1028	-1	protein_coding
FBgn0037923	CG6813	78.8	0.2		0.3	0.2	1.01	0.31	0.775745	74.3	78.8	58.9	96.1	81.5	83.5	70.7	87	3R	11625051	11626638	1387	-1	protein_coding
FBgn0051674	CG31674	75.5	0.2		0.33	0.2	1	0.32	0.779475	65.2	78.8	56.8	73.1	71.5	107.8	66.9	84.2	2L	20831262	20832859	1276	1	protein_coding
FBgn0264598	PsGEF	26.1	0.2		0.54	0.2	0.99	0.32	0.784499	16	28.3	19.3	18.8	36.8	37.4	21.2	31	X	2367121	2387664	14169	-1	protein_coding	Protostome-specific GEF [Source:FlyBase gene name;Acc:FBgn0264598]
FBgn0036461	Zip71B	64.1	0.2		0.31	0.2	0.99	0.32	0.787041	65.2	53.1	53.6	73.1	74.5	65.2	57.3	70.9	3L	14992289	14997983	2391	1	protein_coding	Zinc/iron regulated transporter-related protein 71B [Source:FlyBase gene name;Acc:FBgn0036461]
FBgn0031434	insv	26.5	0.2		0.51	0.21	0.98	0.33	0.789141	21.7	25.7	18.2	32.4	20.9	40	21.9	31.1	2L	2575280	2576997	1654	-1	protein_coding	insensitive [Source:FlyBase gene name;Acc:FBgn0031434]
FBgn0031872	ihog	43.3	0.2		0.37	0.21	0.98	0.33	0.789141	36.6	44.3	32.1	50.1	48.7	47.8	37.7	48.9	2L	6945464	6948808	3276	-1	protein_coding	interference hedgehog [Source:FlyBase gene name;Acc:FBgn0031872]
FBgn0035587	CG4623	31.9	0.2		0.44	0.21	0.97	0.33	0.791474	22.9	35.4	22.5	37.6	32.8	40	26.9	36.8	3L	5141953	5144317	1597	1	protein_coding
FBgn0038371	Pbp45	72.1	0.2		0.33	0.21	0.97	0.33	0.791474	57.2	77.9	56.8	76.3	64.6	100	63.9	80.3	3R	15838146	15839515	1370	-1	protein_coding	PSEA-binding protein 45kD [Source:FlyBase gene name;Acc:FBgn0038371]
FBgn0261053	Cad86C	26.4	0.2		0.49	0.21	0.97	0.33	0.792304	28.6	21.2	16.1	35.5	31.8	25.2	22	30.8	3R	10827079	10849030	7321	1	protein_coding	Cadherin 86C [Source:FlyBase gene name;Acc:FBgn0261053]
FBgn0037288	CG14661	1011	0.2		0.42	0.21	0.96	0.34	0.794107	724.9	1141.8	731.9	636.2	1243.8	1587.6	866.2	1155.9	3R	4953506	4955252	1083	-1	protein_coding
FBgn0034021	CG8180	68.1	0.2		0.33	0.21	0.96	0.34	0.796702	66.3	64.6	50.4	55.4	87.4	84.3	60.4	75.7	2R	15472175	15482834	2614	-1	protein_coding
FBgn0038071	Dtg	27.1	0.2		0.46	0.21	0.94	0.35	0.805487	28.6	18.6	21.4	36.6	27.8	29.6	22.9	31.3	3R	12648058	12652910	2464	1	protein_coding	Dpp target gene [Source:FlyBase gene name;Acc:FBgn0038071]
FBgn0263453	CR43476	43.4	0.2		0.36	0.21	0.94	0.35	0.806275	35.4	32.8	46.1	46	50.7	49.6	38.1	48.7	3R	27366780	27369865	2980	-1	lincRNA
FBgn0030008	CG2129	57.2	0.2		0.37	0.21	0.93	0.35	0.807593	62.9	39.8	47.1	87.8	46.7	59.1	50	64.5	X	8145839	8147855	2017	1	protein_coding
FBgn0028920	CG8997	9.9	0.2		5.72	0.11	1.88	#N/A	#N/A	0	0	1.1	56.4	1	0.9	0.4	19.4	2L	13843915	13845325	1347	-1	protein_coding
FBgn0032803	CG13082	4	0.2		2.76	0.12	1.68	0.09	#N/A	0	0.9	2.1	8.4	8.9	3.5	1	6.9	2L	19538425	19539740	1316	1	protein_coding
FBgn0034935	CG13565	8	0.2		1.22	0.16	1.25	0.21	#N/A	4.6	4.4	5.4	19.8	5	8.7	4.8	11.2	2R	23946959	23949076	1490	-1	protein_coding
FBgn0035358	CG14949	8.6	0.2		1.1	0.16	1.2	0.23	#N/A	6.9	6.2	3.2	8.4	18.9	7.8	5.4	11.7	3L	2642184	2643424	934	-1	protein_coding
FBgn0085826	CR41620	9.2	0.2		1.14	0.16	1.24	0.21	#N/A	2.3	5.3	9.6	7.3	16.9	13.9	5.7	12.7	211000022278985	497	1020	524	-1	rRNA
FBgn0262816	CG43187	4.8	0.2		3.01	0.12	1.71	0.09	#N/A	0	0	3.2	12.5	6	7	1.1	8.5	2R	16380516	16385765	5093	1	protein_coding
FBgn0263290	CR43399	4.1	0.2		1.95	0.13	1.48	0.14	#N/A	1.1	1.8	2.1	8.4	7	4.3	1.7	6.6	2R	19144546	19145351	740	1	lincRNA
FBgn0265264	CG17097	8.2	0.2		3.48	0.11	1.76	0.08	#N/A	1.1	1.8	1.1	5.2	39.7	0	1.3	15	2L	10646415	10650152	3392	1	protein_coding
FBgn0062442	Cisd2	6146.5	0.19	1.14076	0.2	0.08	2.57	0.01	0.103269	5715.5	5781.7	5663	6146.8	6910.6	6661.7	5720.1	6573	3R	29222217	29223428	675	-1	protein_coding	CDGSH iron sulfur domain 2 [Source:FlyBase gene name;Acc:FBgn0062442]
FBgn0035438	PHGPx	13030.6	0.19	1.14076	0.2	0.07	2.56	0.01	0.10551	11644.7	12870.8	11899.3	13319.4	14403.4	14045.9	12138.3	13922.9	3L	3326265	3328626	1359	1	protein_coding	PHGPx [Source:FlyBase gene name;Acc:FBgn0035438]
FBgn0028663	VhaM9.7-b	3255.4	0.19	1.14076	0.19	0.08	2.42	0.02	0.140523	3056.1	2908.6	3152.4	3427.5	3593.4	3394.3	3039	3471.7	3L	21539862	21541215	1216	1	protein_coding	Vacuolar H[+] ATPase M9.7 subunit b [Source:FlyBase gene name;Acc:FBgn0028663]
FBgn0016120	ATPsyn-d	38713.5	0.19	1.14076	0.19	0.08	2.32	0.02	0.17059	37438	35425.9	35516.9	37853.2	41769.6	44277.4	36127	41300.1	3R	19095000	19096271	950	1	protein_coding	ATP synthase, subunit d [Source:FlyBase gene name;Acc:FBgn0016120]
FBgn0034576	CG9350	3719.9	0.19	1.14076	0.19	0.08	2.29	0.02	0.178935	3556.9	3489.2	3366.7	3686.6	4071.3	4149	3470.9	3968.9	2R	21025078	21026086	712	1	protein_coding
FBgn0052267	CG32267	2458.2	0.19	1.14076	0.21	0.09	2.12	0.03	0.236131	2219.2	2229.7	2403.4	2398.5	2729.1	2769.2	2284.1	2632.3	3L	3471555	3472113	489	-1	protein_coding
FBgn0027779	VhaSFD	12096.1	0.19	1.14076	0.19	0.09	2.03	0.04	0.276401	11715.6	9951.6	12179	13366.4	12676.7	12687	11282.1	12910	2L	16722883	16727826	2829	-1	protein_coding	Vacuolar H[+]-ATPase SFD subunit [Source:FlyBase gene name;Acc:FBgn0027779]
FBgn0037465	CG1105	1329.2	0.19	1.14076	0.2	0.09	2.02	0.04	0.283281	1329.7	1157.8	1222.6	1380	1445.5	1439.8	1236.7	1421.8	3R	7064186	7067136	1796	-1	protein_coding
FBgn0030679	CG8206	2834.8	0.19		0.2	0.09	1.99	0.05	0.295577	2818.3	2464.2	2641.3	3290.7	2935.7	2858.7	2641.3	3028.4	X	15739230	15740417	1188	1	protein_coding
FBgn0011573	Cdc37	1713.8	0.19		0.2	0.1	1.9	0.06	0.337462	1763	1575.5	1447.6	1865.8	1846.9	1784.1	1595.4	1832.2	3L	1795392	1797307	1611	1	protein_coding	Cdc37 [Source:FlyBase gene name;Acc:FBgn0011573]
FBgn0022943	Cbp20	805.7	0.19		0.2	0.1	1.9	0.06	0.339438	775.2	752.4	723.3	869.2	847.4	866.8	750.3	861.1	3R	18164661	18165439	600	1	protein_coding	cap binding protein 20 [Source:FlyBase gene name;Acc:FBgn0022943]
FBgn0036509	CG7739	2505.6	0.19		0.21	0.1	1.87	0.06	0.353254	2132.3	2399.6	2448.4	2905.2	2757.9	2390.1	2326.8	2684.4	3L	15560726	15563065	2281	-1	protein_coding
FBgn0035722	CG10075	888.9	0.19		0.2	0.1	1.86	0.06	0.356407	856.3	809	818.6	890	980.6	979	828	949.9	3L	6956946	6958108	924	-1	protein_coding
FBgn0050118	CG30118	10230.2	0.19		0.2	0.1	1.86	0.06	0.356407	9601.6	8289.3	10703.5	10713	10607.3	11466.3	9531.5	10928.8	2R	18430315	18440475	2871	-1	protein_coding
FBgn0052649	CG32649	1360.6	0.19		0.2	0.1	1.84	0.07	0.364318	1249.6	1292.3	1254.8	1301.6	1475.3	1590.2	1265.6	1455.7	X	12898768	12901114	2280	-1	protein_coding
FBgn0019644	ATPsyn-b	1262.5	0.19		0.21	0.11	1.84	0.07	0.365821	1265.7	1181.7	1069.4	1255.7	1367	1435.5	1172.2	1352.7	3L	9729999	9731224	918	1	protein_coding	ATP synthase, subunit b [Source:FlyBase gene name;Acc:FBgn0019644]
FBgn0016685	Nlp	1346.5	0.19		0.2	0.1	1.82	0.07	0.370818	1168.5	1373.7	1211.9	1337.2	1471.3	1516.3	1251.4	1441.6	3R	30004785	30010352	1080	1	protein_coding	Nucleoplasmin [Source:FlyBase gene name;Acc:FBgn0016685]
FBgn0027359	Tim8	1712.5	0.19		0.2	0.1	1.79	0.07	0.389579	1569.8	1709.2	1502.3	1730	1721.7	2042.3	1593.8	1831.3	X	11368445	11369283	761	1	protein_coding	Tim8 [Source:FlyBase gene name;Acc:FBgn0027359]
FBgn0034058	Pex11	1134.8	0.19		0.2	0.11	1.75	0.08	0.402974	937.5	1114.4	1114.4	1211.8	1160.4	1270.3	1055.4	1214.1	2R	15991367	15992375	956	-1	protein_coding	Peroxin 11 [Source:FlyBase gene name;Acc:FBgn0034058]
FBgn0036587	CG4950	1307.3	0.19		0.2	0.11	1.74	0.08	0.40965	1202.8	1222.4	1223.7	1460.4	1218	1516.3	1216.3	1398.2	3L	16265797	16268156	2360	-1	protein_coding
FBgn0033539	Git	576.7	0.19		0.21	0.11	1.72	0.09	0.421849	519.1	524	563.6	606.9	639.8	606.9	535.6	617.9	2R	10641818	10645427	2503	-1	protein_coding	G protein-coupled receptor kinase interacting ArfGAP [Source:FlyBase gene name;Acc:FBgn0033539]
FBgn0264357	SNF4Agamma	2138.3	0.19		0.21	0.11	1.7	0.09	0.427492	1939.1	1775.6	2234.1	2562.5	2158.8	2159.7	1982.9	2293.7	3R	21140739	21214269	11990	1	protein_coding	SNF4/AMP-activated protein kinase gamma subunit [Source:FlyBase gene name;Acc:FBgn0264357]
FBgn0265101	Sgt1	1965.2	0.19		0.21	0.11	1.7	0.09	0.429919	1915.1	1880	1670.5	2295.1	2234.3	1796.3	1821.9	2108.6	3R	8304190	8305274	1085	-1	protein_coding	suppressor-of-G2-allele-of-skp1 [Source:FlyBase gene name;Acc:FBgn0265101]
FBgn0011476	l(3)neo43	443.2	0.19		0.21	0.12	1.6	0.11	0.48452	412.7	420.4	398.6	458.6	463	506	410.6	475.9	3R	15277981	15278668	627	-1	protein_coding	lethal (3) neo43 [Source:FlyBase gene name;Acc:FBgn0011476]
FBgn0031356	CG17660	658.1	0.19		0.21	0.12	1.58	0.11	0.497198	659.7	631.1	541.1	658.1	729.2	729.5	610.6	705.6	2L	1707132	1710421	2357	-1	protein_coding
FBgn0039135	CG13603	1932.6	0.19		0.2	0.12	1.57	0.12	0.49807	1621.2	1730.4	2037	2258.6	2140.9	1807.6	1796.2	2069	3R	23985213	23986569	1046	-1	protein_coding
FBgn0267791	bl	1044	0.19		0.2	0.12	1.57	0.12	0.500231	1016.4	901.1	996.5	1144.9	969.6	1235.5	971.3	1116.7	2R	20587551	20606854	2571	1	protein_coding	bancal [Source:FlyBase gene name;Acc:FBgn0267791]
FBgn0038327	Trax	527.5	0.19		0.2	0.12	1.55	0.12	0.509049	472.2	489.5	509	537	616	541.7	490.2	564.9	3R	15361692	15362818	1109	1	protein_coding	Translin associated factor X [Source:FlyBase gene name;Acc:FBgn0038327]
FBgn0032290	CG6443	465.2	0.19		0.21	0.12	1.55	0.12	0.51105	413.9	419.6	461.8	470.1	513.6	512.1	431.8	498.6	2L	10728978	10730302	1184	1	protein_coding
FBgn0037537	CG2767	1218.5	0.19		0.21	0.12	1.54	0.12	0.514285	1016.4	1225	1148.7	1135.5	1487.2	1298.1	1130	1307	3R	8005924	8008110	1309	-1	protein_coding
FBgn0038387	blp	444.8	0.19		0.21	0.12	1.54	0.12	0.514972	404.7	400.1	432.9	456.5	461	513.8	412.6	477.1	3R	15933847	15934940	967	1	protein_coding	black pearl [Source:FlyBase gene name;Acc:FBgn0038387]
FBgn0037569	tex	608.7	0.19		0.21	0.12	1.5	0.13	0.542092	590	555.9	550.8	659.2	572.2	724.2	565.5	651.9	3R	8307473	8308645	1063	-1	protein_coding	tex [Source:FlyBase gene name;Acc:FBgn0037569]
FBgn0036763	CG7441	1000.9	0.19		0.21	0.13	1.48	0.14	0.551889	1063.3	851.5	867.9	935	1085.9	1201.6	927.6	1074.1	3L	17849727	17852453	2477	1	protein_coding
FBgn0264695	Mhc	34326.6	0.19		0.21	0.13	1.45	0.15	0.563834	36645.7	27118	31792.3	30980.4	35877.3	43546.2	31852	36801.3	2L	16766566	16788766	9058	1	protein_coding	Myosin heavy chain [Source:FlyBase gene name;Acc:FBgn0264695]
FBgn0036255	Atg12	273.7	0.19		0.22	0.14	1.39	0.16	0.596865	248.1	247	263.6	295.6	299	288.7	252.9	294.4	3L	12136967	12137559	469	1	protein_coding	Autophagy-related 12 [Source:FlyBase gene name;Acc:FBgn0036255]
FBgn0040600	CG13631	1080.3	0.19		0.22	0.14	1.39	0.17	0.600031	990.1	911.7	1095.1	1313.1	1250.8	920.7	999	1161.6	3R	24769351	24770933	1583	1	protein_coding
FBgn0030694	CG15602	654.7	0.19		0.21	0.14	1.38	0.17	0.605376	631.1	542.6	647.2	774.1	742.1	591.2	607	702.5	X	15799426	15800961	1342	1	protein_coding
FBgn0000422	Ddc	383.5	0.19		0.22	0.14	1.36	0.17	0.613732	331.6	409.8	321.5	401.1	407.3	429.5	354.3	412.7	2L	19116483	19120306	2797	-1	protein_coding	Dopa decarboxylase [Source:FlyBase gene name;Acc:FBgn0000422]
FBgn0032189	Ripalpha	307	0.19		0.22	0.14	1.35	0.18	0.619729	301.8	257.6	291.5	354.1	329.8	306.9	283.6	330.3	2L	10199401	10200974	1259	-1	protein_coding	RPA-interacting protein alpha [Source:FlyBase gene name;Acc:FBgn0032189]
FBgn0030406	CG1463	294.7	0.19		0.22	0.14	1.35	0.18	0.622211	259.5	269.1	288.2	337.4	287.1	326.9	272.3	317.2	X	12609977	12611667	1585	-1	protein_coding
FBgn0015277	Pi3K59F	518	0.19		0.21	0.14	1.33	0.18	0.631316	533.9	462	442.5	648.7	529.5	491.2	479.5	556.5	2R	23560492	23564045	3164	1	protein_coding	Phosphotidylinositol 3 kinase 59F [Source:FlyBase gene name;Acc:FBgn0015277]
FBgn0033808	CG4627	472.4	0.19		0.22	0.14	1.31	0.19	0.640456	426.5	482.4	401.8	448.2	479.8	595.6	436.9	507.9	2R	13214706	13215760	988	1	protein_coding
FBgn0027609	morgue	289.9	0.19		0.22	0.14	1.3	0.19	0.647282	266.4	278.8	259.3	287.3	347.7	300	268.2	311.7	2L	4442870	4444680	1749	-1	protein_coding	modifier of rpr and grim, ubiquitously expressed [Source:FlyBase gene name;Acc:FBgn0027609]
FBgn0032400	CG6770	23019.1	0.19		0.22	0.15	1.3	0.19	0.648719	20840.4	18065.7	24808	28743.8	27679.1	17977.5	21238.1	24800.2	2L	12045343	12046118	776	-1	protein_coding
FBgn0037518	CG2641	332.1	0.19		0.22	0.15	1.3	0.19	0.648719	280.1	320.4	319.3	306.1	373.5	393	306.6	357.5	3R	7794069	7796599	1510	1	protein_coding
FBgn0034351	CG5190	489.7	0.19		0.22	0.15	1.29	0.2	0.652397	490.5	424	444.7	435.6	523.6	619.9	453.1	526.4	2R	18451284	18452736	1453	1	protein_coding
FBgn0030691	Efhc1.1	10.7	0.19		1.38	0.15	1.27	0.2	0.661603	6.9	9.7	1.1	19.8	3	23.5	5.9	15.4	X	15780398	15783710	2559	-1	protein_coding	EFHC1 homologue 1 [Source:FlyBase gene name;Acc:FBgn0030691]
FBgn0035318	CG9018	494.6	0.19		0.22	0.15	1.27	0.2	0.661603	483.6	453.2	436.1	432.5	529.5	633	457.6	531.7	3L	2235284	2237076	1578	-1	protein_coding
FBgn0037980	CG3313	314.5	0.19		0.22	0.15	1.26	0.21	0.663915	264.1	276.2	331.1	376.1	325.9	313.9	290.5	338.6	3R	12014943	12017031	1897	-1	protein_coding
FBgn0052557	CG32557	13.4	0.19		1.3	0.15	1.25	0.21	0.666924	17.1	6.2	0	17.8	22.8	16.5	7.8	19	X	17852958	17856129	2131	-1	protein_coding
FBgn0015577	alpha-Est9	391	0.19		0.23	0.16	1.2	0.23	0.691094	355.6	286.8	437.2	388.6	472.9	405.2	359.8	422.2	3R	7493921	7505098	3455	-1	protein_coding	alpha-Esterase-9 [Source:FlyBase gene name;Acc:FBgn0015577]
FBgn0030787	CG9609	201.1	0.19		0.22	0.16	1.2	0.23	0.691094	198.9	170.8	187.5	204.8	219.6	225.2	185.8	216.5	X	16785115	16787008	1834	-1	protein_coding
FBgn0039557	CG12259	185.8	0.19		0.23	0.16	1.19	0.23	0.692958	176.1	156.7	180	214.2	183.8	204.3	170.9	200.8	3R	27919844	27921089	1246	-1	protein_coding
FBgn0034401	CG15100	295.4	0.19		0.23	0.16	1.16	0.24	0.706623	224.1	299.2	291.5	301.9	281.2	374.7	271.6	319.3	2R	18846858	18850599	3403	-1	protein_coding
FBgn0038953	CG18596	194.9	0.19		0.23	0.16	1.16	0.25	0.709245	163.5	172.6	202.5	225.6	203.7	201.7	179.5	210.3	3R	22375923	22379955	3665	1	protein_coding
FBgn0024364	CG11417	337.3	0.19		0.25	0.17	1.12	0.26	0.729406	327	251.4	348.2	402.2	274.2	420.8	308.9	365.7	X	1354014	1356473	2460	1	protein_coding
FBgn0015905	ast	241.2	0.19		0.25	0.17	1.12	0.26	0.730493	194.4	280.6	186.4	268.5	237.4	280	220.5	262	2L	1077948	1080803	2745	1	protein_coding	asteroid [Source:FlyBase gene name;Acc:FBgn0015905]
FBgn0035443	CG12010	227.1	0.19		0.24	0.17	1.1	0.27	0.734281	192.1	234.6	196.1	281	268.2	190.4	207.6	246.6	3L	3374282	3376649	2255	1	protein_coding
FBgn0038258	CG7362	9.9	0.19		0.93	0.17	1.1	0.27	0.737939	3.4	11.5	5.4	13.6	9.9	15.7	6.8	13.1	3R	14751748	14754460	2654	-1	protein_coding
FBgn0023531	CG32809	12.9	0.19		0.84	0.18	1.08	0.28	0.749235	9.1	8.9	9.6	16.7	25.8	7	9.2	16.5	X	1673110	1692768	7613	-1	protein_coding
FBgn0265763	CR44570	131.8	0.19		0.25	0.18	1.06	0.29	0.752671	102.9	129.2	128.6	129.5	142.1	158.2	120.2	143.3	2R	19859695	19860095	401	-1	lincRNA
FBgn0033089	CG17266	190.5	0.19		0.25	0.18	1.04	0.3	0.762204	221.8	154	147.9	196.4	189.8	233	174.6	206.4	2R	6675028	6676001	908	-1	protein_coding
FBgn0265999	CR44773	11.8	0.19		0.77	0.18	1.04	0.3	0.762204	9.1	11.5	5.4	13.6	11.9	19.1	8.7	14.9	2L	6079764	6080128	308	1	lincRNA
FBgn0265533	CR44383	120.4	0.19		0.27	0.19	0.97	0.33	0.792546	101.8	94.7	130.7	164	123.2	107.8	109.1	131.7	X	15796477	15796897	421	1	pseudogene
FBgn0053774	CG33774	101.6	0.19		0.27	0.2	0.96	0.34	0.794107	91.5	100.9	83.6	84.6	119.2	129.5	92	111.1	2R	9399753	9400329	310	-1	protein_coding
FBgn0035331	MsR1	29.1	0.19		0.61	0.19	0.96	0.34	0.796012	24	35.4	9.6	17.8	36.8	51.3	23	35.3	3L	2322693	2345799	3544	1	protein_coding	Myosuppressin receptor 1 [Source:FlyBase gene name;Acc:FBgn0035331]
FBgn0034264	CG10933	18.2	0.19		0.55	0.2	0.95	0.34	0.801827	13.7	12.4	18.2	25.1	18.9	20.9	14.8	21.6	2R	17723309	17725056	1402	1	protein_coding
FBgn0028658	adat	27.5	0.19		0.53	0.2	0.93	0.35	0.811125	10.3	23.9	33.2	38.7	34.8	24.3	22.5	32.6	2L	13808360	13811474	3003	-1	protein_coding	adat [Source:FlyBase gene name;Acc:FBgn0028658]
FBgn0015399	kek1	111.7	0.19		0.39	0.21	0.92	0.36	0.813189	105.2	64.6	120	189.1	131.1	60	96.6	126.7	2L	12817000	12822787	5788	-1	protein_coding	kekkon-1 [Source:FlyBase gene name;Acc:FBgn0015399]
FBgn0032283	CG7296	21	0.19		0.51	0.2	0.92	0.36	0.813189	16	16.8	19.3	24	17.9	32.2	17.4	24.7	2L	10686124	10687066	943	-1	protein_coding
FBgn0266772	CR45237	21.2	0.19		0.49	0.21	0.92	0.36	0.816288	14.9	17.7	20.4	27.2	21.9	25.2	17.6	24.7	3L	22420855	22421200	346	-1	lincRNA
FBgn0051495	CG31495	41.2	0.19		0.38	0.21	0.9	0.37	0.820681	33.2	39.8	34.3	36.6	63.6	40	35.8	46.7	3R	13838240	13839934	1695	-1	protein_coding
FBgn0030010	CG10959	52.4	0.19		0.32	0.21	0.9	0.37	0.821076	44.6	51.3	43.9	46	63.6	65.2	46.6	58.3	X	8148783	8150686	1836	1	protein_coding
FBgn0036332	CG11261	62.6	0.19		0.33	0.21	0.89	0.37	0.82196	58.3	41.6	66.4	89.8	64.6	54.8	55.4	69.7	3L	13009399	13011685	2215	-1	protein_coding
FBgn0015380	drl	61.6	0.19		0.33	0.21	0.89	0.38	0.824342	52.6	42.5	68.6	73.1	83.5	49.6	54.6	68.7	2L	19190342	19208621	3104	1	protein_coding	derailed [Source:FlyBase gene name;Acc:FBgn0015380]
FBgn0266901	CR45361	34.5	0.19		0.39	0.21	0.88	0.38	0.825063	29.7	25.7	34.3	28.2	46.7	42.6	29.9	39.2	2L	20484399	20487548	3150	1	lincRNA
FBgn0034152	Acp53C14a	8.8	0.19		1.91	0.13	1.45	#N/A	#N/A	3.4	4.4	3.2	4.2	35.8	1.7	3.7	13.9	2R	16747834	16748590	705	-1	protein_coding	Accessory gland protein 53C14a [Source:FlyBase gene name;Acc:FBgn0034152]
FBgn0036154	CG6168	4.3	0.19		4.5	0.11	1.78	0.07	#N/A	0	0	1.1	6.3	17.9	0.9	0.4	8.3	3L	11319642	11321719	2078	-1	protein_coding
FBgn0036494	Toll-6	6.4	0.19		2.28	0.13	1.55	0.12	#N/A	0	5.3	1.1	16.7	12.9	2.6	2.1	10.7	3L	15336692	15344315	7624	1	protein_coding	Toll-6 [Source:FlyBase gene name;Acc:FBgn0036494]
FBgn0038113	CG11668	4.4	0.19		1.73	0.14	1.39	0.17	#N/A	2.3	2.7	1.1	5.2	7.9	7	2	6.7	3R	13038375	13040184	1349	1	protein_coding
FBgn0038431	CG10405	6	0.19		2.11	0.13	1.51	0.13	#N/A	0	4.4	2.1	17.8	7.9	3.5	2.2	9.7	3R	16454492	16455797	929	1	protein_coding
FBgn0266095	CR44832	7.5	0.19		4.43	0.11	1.76	0.08	#N/A	0	0.9	1.1	39.7	0	3.5	0.7	14.4	X	5790952	5791536	585	-1	lincRNA
FBgn0010217	ATPsyn-beta	184366	0.18	1.13288	0.19	0.06	3.02	0	0.036302	175687	167059	174794	195195	194364	199100	172513	196220	4	1031484	1034917	2386	1	protein_coding	ATP synthase-beta [Source:FlyBase gene name;Acc:FBgn0010217]
FBgn0030718	CG9172	11804.1	0.18	1.13288	0.19	0.07	2.72	0.01	0.074931	11216	11019.1	10871.7	11981.2	12835.7	12900.8	11035.6	12572.6	X	15985473	15986808	1336	-1	protein_coding
FBgn0035046	NDUFA8	6915.9	0.18	1.13288	0.19	0.08	2.43	0.02	0.138323	6508.9	6741.2	6138.8	7051.5	7409.3	7645.9	6463	7368.9	2R	24664398	24665439	701	1	protein_coding	NADH dehydrogenase (ubiquinone) 1 alpha subcomplex, 8 [Source:FlyBase gene name;Acc:FBgn0035046]
FBgn0262559	Mdh2	51570.8	0.18	1.13288	0.19	0.08	2.36	0.02	0.155901	51088.1	46750.4	46693	52479.5	53707.1	58706.7	48177.2	54964.5	3R	18226396	18228718	1335	1	protein_coding	Malate dehydrogenase 2 [Source:FlyBase gene name;Acc:FBgn0262559]
FBgn0032407	Pex19	3628.8	0.18	1.13288	0.18	0.08	2.28	0.02	0.184646	3319.1	3468.9	3402.1	3639.6	3884.5	4058.6	3396.7	3860.9	2L	12091822	12095250	1596	1	protein_coding	Peroxin 19 [Source:FlyBase gene name;Acc:FBgn0032407]
FBgn0044510	mRpS5	3048.4	0.18	1.13288	0.18	0.08	2.27	0.02	0.18558	2817.1	2740.4	3011	3181	3252.6	3288.2	2856.2	3240.6	3L	24537236	24543534	1682	1	protein_coding	mitochondrial ribosomal protein S5 [Source:FlyBase gene name;Acc:FBgn0044510]
FBgn0263346	CG43427	4204	0.18	1.13288	0.19	0.08	2.23	0.03	0.197964	4015.3	3705.2	4055.7	4667.5	4580.9	4199.4	3925.4	4482.6	3R	4659579	4712193	10493	1	protein_coding
FBgn0001124	Got1	21827	0.18	1.13288	0.19	0.08	2.21	0.03	0.204827	20654.1	20956.6	19641.1	21527.3	22987	25195.7	20417.3	23236.6	2R	16138352	16141928	1770	1	protein_coding	Glutamate oxaloacetate transaminase 1 [Source:FlyBase gene name;Acc:FBgn0001124]
FBgn0034936	CG2970	2415.9	0.18	1.13288	0.18	0.08	2.17	0.03	0.219873	2406.7	2176.6	2205.2	2535.4	2570.1	2601.4	2262.8	2569	2R	23949201	23952459	1354	1	protein_coding
FBgn0038925	Cchl	7199.4	0.18	1.13288	0.19	0.09	2.1	0.04	0.244544	7424.7	6370.3	6378.8	7443.2	7622.9	7956.3	6724.6	7674.1	3R	22025975	22027480	1356	-1	protein_coding	Cytochrome c heme lyase [Source:FlyBase gene name;Acc:FBgn0038925]
FBgn0026879	CG13364	2367.9	0.18	1.13288	0.19	0.09	2.06	0.04	0.262031	2092.3	2335	2200.9	2419.4	2700.3	2459.7	2209.4	2526.5	X	624757	625203	387	-1	protein_coding
FBgn0032679	bsf	2601.4	0.18	1.13288	0.19	0.09	2.05	0.04	0.26746	2629.6	2411.1	2249.1	2720.3	2861.2	2737	2430	2772.8	2L	18449517	18454587	4457	-1	protein_coding	bicoid stability factor [Source:FlyBase gene name;Acc:FBgn0032679]
FBgn0036928	Tom20	4135.5	0.18	1.13288	0.19	0.09	2.05	0.04	0.26992	3731.8	4016.8	3857.5	4057.5	4388.2	4761.1	3868.7	4402.2	3L	20000644	20002446	1008	1	protein_coding	Translocase of outer membrane 20 [Source:FlyBase gene name;Acc:FBgn0036928]
FBgn0016038	mod(r)	1561.4	0.18	1.13288	0.19	0.09	2.02	0.04	0.280905	1525.2	1494.1	1359.8	1651.6	1678	1659.8	1459.7	1663.1	X	621530	623051	1379	1	protein_coding	modifier of rudimentary [Source:FlyBase gene name;Acc:FBgn0016038]
FBgn0030433	mRpL49	1064.1	0.18		0.19	0.09	1.96	0.05	0.308718	1003.8	1018.8	960.1	1106.3	1135.5	1159.8	994.2	1133.9	X	12907105	12907942	774	1	protein_coding	mitochondrial ribosomal protein L49 [Source:FlyBase gene name;Acc:FBgn0030433]
FBgn0026088	CG14818	1360.9	0.18		0.19	0.09	1.91	0.06	0.332207	1273.7	1256	1283.7	1526.2	1490.2	1335.5	1271.1	1450.6	X	1879019	1879774	620	-1	protein_coding
FBgn0033917	CG8503	2636.3	0.18		0.2	0.1	1.91	0.06	0.332207	2693.7	2379.3	2301.6	2609.6	2853.3	2980.5	2458.2	2814.4	2R	14243778	14246066	1774	1	protein_coding
FBgn0260003	Dys	1481.1	0.18		0.19	0.1	1.89	0.06	0.344937	1469.2	1310.9	1369.4	1575.3	1677	1485	1383.2	1579.1	3R	19461085	19597288	21204	1	protein_coding	Dystrophin [Source:FlyBase gene name;Acc:FBgn0260003]
FBgn0025678	CaBP1	5391.4	0.18		0.19	0.1	1.75	0.08	0.40321	4840.8	5426.8	4843.3	5179.4	6493.3	5564.5	5037	5745.7	2L	16354886	16356735	1781	-1	protein_coding	calcium-binding protein 1 [Source:FlyBase gene name;Acc:FBgn0025678]
FBgn0026418	Hsc70Cb	7991.4	0.18		0.19	0.1	1.74	0.08	0.410352	7710.6	7958.3	6744.2	8744.8	9261.2	7529.4	7471	8511.8	3L	14037019	14043686	3751	1	protein_coding	Hsc70Cb [Source:FlyBase gene name;Acc:FBgn0026418]
FBgn0027085	Aats-leu	1127.2	0.18		0.19	0.1	1.73	0.08	0.412285	965	1128.6	1067.2	1146	1214	1242.4	1053.6	1200.8	3L	4825853	4829038	3020	1	protein_coding	Leucyl-tRNA synthetase [Source:FlyBase gene name;Acc:FBgn0027085]
FBgn0005640	Eip63E	1943.6	0.18		0.19	0.1	1.73	0.08	0.413231	1861.3	1713.6	1878.4	1852.2	2085.3	2271	1817.8	2069.5	3L	3515751	3610521	6544	1	protein_coding	Ecdysone-induced protein 63E [Source:FlyBase gene name;Acc:FBgn0005640]
FBgn0038976	CG7048	1794.4	0.18		0.19	0.1	1.73	0.08	0.416246	1549.2	1880.9	1593.4	1798.9	1946.2	1998	1674.5	1914.4	3R	22487039	22488110	894	1	protein_coding
FBgn0263852	l(2)k12914	1148.6	0.18		0.19	0.1	1.72	0.08	0.417528	1022.1	1164.8	1034	1147	1258.7	1265	1073.7	1223.6	2L	8383612	8384137	526	-1	protein_coding	lethal (2) k12914 [Source:FlyBase gene name;Acc:FBgn0263852]
FBgn0032018	CG7806	995.3	0.18		0.19	0.11	1.72	0.09	0.419584	949	850.6	986.9	1058.2	1117.7	1009.4	928.8	1061.8	2L	8311399	8317011	4972	1	protein_coding
FBgn0039252	CG11771	2801.3	0.18		0.19	0.11	1.7	0.09	0.429204	2917.8	2415.5	2509.5	2707.8	2999.3	3257.8	2614.3	2988.3	3R	24932010	24934919	2853	1	protein_coding
FBgn0011763	Dp	1480.3	0.18		0.2	0.11	1.7	0.09	0.429551	1399.4	1285.2	1455.1	1710.1	1399.8	1632	1379.9	1580.6	2R	13222433	13228202	3198	1	protein_coding	DP transcription factor [Source:FlyBase gene name;Acc:FBgn0011763]
FBgn0038965	mats	1088.1	0.18		0.19	0.1	1.69	0.09	0.435134	1057.6	922.3	1070.5	1184.6	1203.1	1090.3	1016.8	1159.3	3R	22421161	22423302	1716	1	protein_coding	mob as tumor suppressor [Source:FlyBase gene name;Acc:FBgn0038965]
FBgn0037372	CG2091	569.5	0.18		0.2	0.11	1.65	0.1	0.457701	538.5	542.6	510	609	583.2	633.8	530.4	608.7	3R	5753318	5754774	1335	-1	protein_coding
FBgn0046301	CG7148	1191.8	0.18		0.19	0.11	1.59	0.11	0.485689	1167.3	1020.6	1150.8	1230.6	1413.7	1167.7	1112.9	1270.7	3L	21830544	21832253	1594	-1	protein_coding
FBgn0030761	CG9784	769.3	0.18		0.2	0.11	1.58	0.11	0.496771	767.2	722.3	662.2	861.8	851.4	751.2	717.2	821.5	X	16595136	16599215	3424	-1	protein_coding
FBgn0035879	GAPcenA	883.3	0.18		0.19	0.11	1.57	0.12	0.501503	734	889.6	848.7	903.6	1003.4	920.7	824.1	942.6	3L	8346561	8352279	5118	1	protein_coding	GTPase activating protein and centrosome-associated ortholog (H. sapiens) [Source:FlyBase gene name;Acc:FBgn0035879]
FBgn0037526	CG10092	602.5	0.18		0.2	0.12	1.53	0.13	0.51828	519.1	557.6	607.6	622.6	622.9	685.1	561.4	643.5	3R	7887045	7890150	2748	1	protein_coding
FBgn0039667	CG2010	4089.9	0.18		0.19	0.12	1.49	0.14	0.545649	4013.1	3581.3	3857.5	3633.3	4322.6	5131.5	3817.3	4362.5	3R	29494782	29498923	2488	1	protein_coding
FBgn0000053	ade3	1323.9	0.18		0.2	0.12	1.48	0.14	0.553628	1098.7	1459.6	1141.2	1364.3	1391.9	1487.6	1233.2	1414.6	2L	7014623	7023898	4780	-1	protein_coding	adenosine 3 [Source:FlyBase gene name;Acc:FBgn0000053]
FBgn0034535	CG11110	440.1	0.18		0.2	0.12	1.46	0.14	0.56308	419.6	395.7	415.8	438.8	493.8	477.3	410.3	469.9	2R	20641742	20642558	752	1	protein_coding
FBgn0000079	Amy-p	1454.7	0.18		0.2	0.12	1.44	0.15	0.568361	1321.7	1380.8	1361.9	1794.7	1268.7	1600.7	1354.8	1554.7	2R	17118636	17120303	1668	-1	protein_coding	Amylase proximal [Source:FlyBase gene name;Acc:FBgn0000079]
FBgn0261068	LSm7	405.1	0.18		0.2	0.12	1.43	0.15	0.570354	357.9	372.6	401.8	425.2	431.2	441.7	377.4	432.7	2L	16742315	16743100	727	-1	protein_coding
FBgn0035241	CG12105	1303	0.18		0.2	0.13	1.43	0.15	0.573124	1359.4	997.6	1284.8	1321.5	1501.1	1353.7	1213.9	1392.1	3L	1610696	1615801	5106	-1	protein_coding
FBgn0260935	ird1	367.6	0.18		0.2	0.13	1.37	0.17	0.607924	330.4	332.8	362.2	367.7	423.2	389.5	341.8	393.5	3R	9240757	9245869	4542	-1	protein_coding	immune response deficient 1 [Source:FlyBase gene name;Acc:FBgn0260935]
FBgn0037339	Pi4KIIalpha	593.8	0.18		0.21	0.13	1.36	0.17	0.613155	615.1	489.5	549.7	689.5	664.6	554.7	551.4	636.3	3R	5557663	5563652	3712	-1	protein_coding	Pi4KIIalpha [Source:FlyBase gene name;Acc:FBgn0037339]
FBgn0032193	CG5727	363.1	0.18		0.2	0.13	1.33	0.18	0.629776	333.8	320.4	360	377.1	418.3	368.6	338.1	388	2L	10209853	10210681	772	-1	protein_coding
FBgn0033665	Zip48C	520.4	0.18		0.21	0.14	1.32	0.19	0.636482	410.5	469.1	566.8	558.9	596.1	520.8	482.1	558.6	2R	11899517	11901394	1878	1	protein_coding	Zinc/iron regulated transporter-related protein 48C [Source:FlyBase gene name;Acc:FBgn0033665]
FBgn0011232	scat	396.3	0.18		0.21	0.14	1.29	0.2	0.653805	333.8	389.5	377.2	420	485.8	371.3	366.8	425.7	2L	9431405	9435341	3558	1	protein_coding	scattered [Source:FlyBase gene name;Acc:FBgn0011232]
FBgn0011836	Taf2	527.8	0.18		0.2	0.14	1.27	0.2	0.662608	537.4	537.3	398.6	581.9	555.4	556.4	491.1	564.6	3L	9884411	9888683	3972	-1	protein_coding	TBP-associated factor 2 [Source:FlyBase gene name;Acc:FBgn0011836]
FBgn0045442	mthl12	9.8	0.18		1.28	0.15	1.21	0.22	0.685417	1.1	11.5	4.3	9.4	7	25.2	5.6	13.9	3R	13353673	13355413	1467	1	protein_coding	methuselah-like 12 [Source:FlyBase gene name;Acc:FBgn0045442]
FBgn0013726	pnut	218.7	0.18		0.21	0.15	1.21	0.23	0.685688	203.5	196.5	207.9	238.2	221.5	244.3	202.6	234.7	2R	8237271	8240297	3027	1	protein_coding	peanut [Source:FlyBase gene name;Acc:FBgn0013726]
FBgn0035148	CG3402	251.5	0.18		0.21	0.15	1.18	0.24	0.696685	212.7	231	256.1	287.3	248.4	273.9	233.3	269.8	3L	651542	652881	1035	-1	protein_coding
FBgn0024542	Neos	250.7	0.18		0.22	0.16	1.18	0.24	0.702403	243.5	213.3	237.9	294.6	285.1	229.5	231.6	269.8	3L	7241628	7243139	1449	1	protein_coding	Neosin [Source:FlyBase gene name;Acc:FBgn0024542]
FBgn0037472	CG10098	250.3	0.18		0.22	0.16	1.15	0.25	0.712161	236.7	209.8	247.5	280	298	229.5	231.3	269.2	3R	7124548	7126503	1532	1	protein_coding
FBgn0052803	CG32803	210.4	0.18		0.22	0.16	1.13	0.26	0.724099	172.6	205.4	205.7	202.7	235.5	240.8	194.6	226.3	X	1900693	1901911	905	-1	protein_coding
FBgn0001185	her	264.4	0.18		0.21	0.16	1.12	0.26	0.725078	213.8	231.9	289.3	288.3	262.3	300.8	245	283.8	2L	16677185	16679691	2378	1	protein_coding	hermaphrodite [Source:FlyBase gene name;Acc:FBgn0001185]
FBgn0030506	Lig4	255.6	0.18		0.21	0.16	1.12	0.26	0.728957	234.4	217.7	258.2	235	314.9	273	236.8	274.3	X	13664584	13667811	3040	-1	protein_coding	Ligase4 [Source:FlyBase gene name;Acc:FBgn0030506]
FBgn0032629	beat-IIIc	278.7	0.18		0.21	0.16	1.11	0.27	0.732138	251.5	259.3	263.6	237.1	334.8	326	258.2	299.3	2L	17187637	17260734	3902	-1	protein_coding	beat-IIIc [Source:FlyBase gene name;Acc:FBgn0032629]
FBgn0035405	pfk	195.4	0.18		0.23	0.17	1.09	0.27	0.740658	210.4	161.1	168.2	233	185.8	213.9	179.9	210.9	3L	3159991	3162019	2022	1	protein_coding	piefke [Source:FlyBase gene name;Acc:FBgn0035405]
FBgn0001301	kel	554.4	0.18		0.23	0.17	1.09	0.28	0.742619	469.9	425.8	635.4	699.9	638.8	456.5	510.4	598.4	2L	18129884	18138083	5476	-1	protein_coding	kelch [Source:FlyBase gene name;Acc:FBgn0001301]
FBgn0037184	CG14450	282.3	0.18		0.22	0.16	1.09	0.28	0.743087	274.4	211.5	299	270.6	303	335.6	261.6	303.1	3L	22726234	22727789	1506	-1	protein_coding
FBgn0035518	CG15011	222.4	0.18		0.23	0.17	1.08	0.28	0.747211	256.1	177	182.2	241.3	240.4	237.4	205.1	239.7	3L	4255991	4259152	2631	-1	protein_coding
FBgn0005633	fln	17.6	0.18		0.88	0.17	1.07	0.28	0.749356	6.9	24.8	5.4	10.4	21.9	36.5	12.3	22.9	3L	19989551	19991220	1300	-1	protein_coding	flightin [Source:FlyBase gene name;Acc:FBgn0005633]
FBgn0038959	CG13856	12	0.18		0.89	0.17	1.06	0.29	0.752647	10.3	10.6	4.3	6.3	16.9	23.5	8.4	15.5	3R	22402655	22405059	943	1	protein_coding
FBgn0267513	28SrRNA-Psi:CR45853	258.9	0.18		0.23	0.17	1.06	0.29	0.754406	202.4	262.9	248.6	227.7	345.7	266.1	237.9	279.8	X	23200802	23201056	255	1	pseudogene	28S ribosomal RNA pseudogene:CR45853 [Source:FlyBase gene name;Acc:FBgn0267513]
FBgn0000360	Cp38	10.8	0.18		0.88	0.17	1.05	0.3	0.761901	2.3	9.7	10.7	10.4	17.9	13.9	7.6	14.1	X	8481837	8483311	1249	1	protein_coding	Chorion protein 38 [Source:FlyBase gene name;Acc:FBgn0000360]
FBgn0261933	SmD1	139.4	0.18		0.22	0.17	1.03	0.3	0.767862	132.6	136.3	116.8	157.7	147	146.1	128.6	150.3	3L	12733364	12734611	729	-1	protein_coding	Small ribonucleoprotein particle protein SmD1 [Source:FlyBase gene name;Acc:FBgn0261933]
FBgn0010316	dap	142.6	0.18		0.22	0.17	1.03	0.3	0.767984	132.6	121.3	141.4	146.3	161.9	152.2	131.8	153.4	2R	9712321	9716256	2530	1	protein_coding	dacapo [Source:FlyBase gene name;Acc:FBgn0010316]
FBgn0050046	CG30046	481	0.18		0.23	0.18	1.01	0.31	0.774626	401.3	485.1	440.4	718.7	446.1	394.7	442.3	519.8	2R	12314117	12317573	2986	1	protein_coding
FBgn0030260	CG1537	328.6	0.18		0.23	0.17	1.01	0.31	0.774679	401.3	262.9	245.4	325.9	333.8	402.6	303.2	354.1	X	11062027	11063170	869	-1	protein_coding
FBgn0264676	CR43961	13.1	0.18		0.77	0.18	1	0.32	0.778505	3.4	11.5	13.9	15.7	20.9	13	9.6	16.5	X	12067200	12070139	2811	-1	lincRNA
FBgn0266327	CR44992	165.8	0.18		0.25	0.18	1	0.32	0.780573	149.8	151.4	153.2	173.4	228.5	138.2	151.5	180.1	2L	8703475	8705450	1920	1	lincRNA
FBgn0030655	CG9213	115.7	0.18		0.25	0.18	0.99	0.32	0.783273	92.6	101.8	123.2	122.2	121.2	133	105.9	125.5	X	15572076	15574535	2342	-1	protein_coding
FBgn0004837	Su(H)	141	0.18		0.25	0.19	0.98	0.33	0.789141	113.2	131	142.5	177.6	119.2	162.6	128.9	153.1	2L	15039488	15043334	2950	1	protein_coding	Suppressor of Hairless [Source:FlyBase gene name;Acc:FBgn0004837]
FBgn0046222	CG1109	159.3	0.18		0.23	0.18	0.98	0.33	0.790026	154.3	168.2	116.8	152.5	191.7	172.2	146.4	172.1	3R	5660635	5665169	2798	1	protein_coding
FBgn0032822	CG10466	148.7	0.18		0.23	0.18	0.97	0.33	0.790923	109.8	145.2	155.4	146.3	175.8	160	136.8	160.7	2L	19792104	19792782	621	1	protein_coding
FBgn0263236	SP1029	213.8	0.18		0.24	0.19	0.96	0.34	0.796492	161.2	259.3	166.1	203.7	216.6	275.6	195.5	232	3R	29244961	29250451	3715	-1	protein_coding	SP1029 [Source:FlyBase gene name;Acc:FBgn0263236]
FBgn0000640	Fbp2	27.9	0.18		0.62	0.19	0.93	0.35	0.809586	18.3	29.2	18.2	35.5	55.6	10.4	21.9	33.9	2L	9426784	9427917	1074	1	protein_coding	Fat body protein 2 [Source:FlyBase gene name;Acc:FBgn0000640]
FBgn0039128	CG13599	25.1	0.18		0.53	0.2	0.9	0.37	0.821076	17.1	15.9	28.9	20.9	21.9	46.1	20.7	29.6	3R	23931639	23932728	1029	1	protein_coding
FBgn0085260	CG34231	21.5	0.18		0.49	0.2	0.9	0.37	0.821652	13.7	19.5	20.4	18.8	27.8	28.7	17.9	25.1	2R	11986008	11987653	1494	1	protein_coding
FBgn0029843	Nep1	31.4	0.18		0.43	0.21	0.89	0.37	0.823792	29.7	30.1	20.4	24	38.7	45.2	26.7	36	X	6091205	6103971	4793	1	protein_coding	Neprilysin 1 [Source:FlyBase gene name;Acc:FBgn0029843]
FBgn0028523	CG5888	129.5	0.18		0.29	0.2	0.88	0.38	0.825244	73.2	154	121.1	182.8	129.2	116.5	116.1	142.8	2L	16400175	16448469	1883	-1	protein_coding
FBgn0039311	CG10513	166.3	0.18		0.29	0.21	0.88	0.38	0.827974	109.8	101.8	236.8	164	195.7	189.5	149.5	183.1	3R	25275790	25277212	1358	-1	protein_coding
FBgn0052537	CG32537	23.1	0.18		0.47	0.2	0.88	0.38	0.827974	16	24.8	17.1	20.9	30.8	28.7	19.3	26.8	X	19273349	19276539	2442	-1	protein_coding
FBgn0030100	CG12106	75.5	0.18		0.29	0.2	0.87	0.38	0.829879	84.6	57.5	62.1	63.7	97.4	87.8	68.1	83	X	9193898	9195333	1372	1	protein_coding
FBgn0037635	CG9837	217.6	0.18		0.29	0.2	0.87	0.38	0.830323	265.3	210.7	111.4	317.6	178.8	221.7	195.8	239.4	3R	8807679	8813579	2642	-1	protein_coding
FBgn0085261	CG34232	61.4	0.18		0.33	0.21	0.87	0.38	0.830323	40	56.6	66.4	50.1	87.4	67.8	54.4	68.5	2R	12164909	12165812	904	-1	protein_coding
FBgn0037000	ZnT77C	44.1	0.18		0.38	0.21	0.87	0.39	0.832273	32	55.8	26.8	43.9	47.7	58.3	38.2	49.9	3L	20484293	20494921	2536	-1	protein_coding	Zinc transporter 77C [Source:FlyBase gene name;Acc:FBgn0037000]
FBgn0267236	CG45676	63.3	0.18		0.28	0.2	0.87	0.39	0.832273	50.3	65.5	55.7	65.8	74.5	67.8	57.2	69.4	3R	11418885	11419295	411	1	protein_coding
FBgn0002901	mus304	96.5	0.18		0.3	0.21	0.86	0.39	0.832671	76.6	62	121.1	123.3	79.5	116.5	86.5	106.4	3L	18109814	18112847	2816	1	protein_coding	mutagen-sensitive 304 [Source:FlyBase gene name;Acc:FBgn0002901]
FBgn0259676	DNApol-alpha60	45.9	0.18		0.35	0.21	0.86	0.39	0.834803	45.7	37.2	38.6	35.5	63.6	54.8	40.5	51.3	3L	20359833	20361585	1753	-1	protein_coding	DNA polymerase alpha 60kD [Source:FlyBase gene name;Acc:FBgn0259676]
FBgn0051174	CG31174	36.4	0.18		0.4	0.21	0.86	0.39	0.835116	22.9	44.3	26.8	44.9	31.8	47.8	31.3	41.5	3R	21868681	21869514	721	-1	protein_coding
FBgn0037683	CG18473	25.8	0.18		0.43	0.21	0.85	0.4	0.836285	17.1	23	25.7	37.6	22.8	28.7	22	29.7	3R	9363305	9364838	1282	1	protein_coding
FBgn0013953	Esp	44.4	0.18		0.36	0.21	0.85	0.4	0.836313	24	51.3	40.7	50.1	56.6	43.5	38.7	50.1	3R	24841935	24850412	2907	1	protein_coding	Epidermal stripes and patches [Source:FlyBase gene name;Acc:FBgn0013953]
FBgn0000451	ect	49.3	0.18		0.32	0.21	0.85	0.4	0.836444	44.6	34.5	52.5	56.4	62.6	45.2	43.9	54.7	3L	10190276	10201837	3741	-1	protein_coding	ectodermal [Source:FlyBase gene name;Acc:FBgn0000451]
FBgn0016978	snRNP-U1-70K	37	0.18		0.35	0.21	0.84	0.4	0.840478	36.6	29.2	32.1	35.5	48.7	40	32.6	41.4	2L	6968711	6971737	2948	-1	protein_coding	small ribonucleoprotein particle U1 subunit 70K [Source:FlyBase gene name;Acc:FBgn0016978]
FBgn0015584	Acp53Ea	5	0.18		3.13	0.11	1.61	#N/A	#N/A	0	0.9	2.1	2.1	22.8	1.7	1	8.9	2R	16749803	16750335	468	-1	protein_coding	Accessory gland protein 53Ea [Source:FlyBase gene name;Acc:FBgn0015584]
FBgn0030398	Cpr11B	7.6	0.18		1.03	0.16	1.13	0.26	#N/A	3.4	7.1	4.3	7.3	11.9	11.3	4.9	10.2	X	12553124	12554235	818	1	protein_coding	Cuticular protein 11B [Source:FlyBase gene name;Acc:FBgn0030398]
FBgn0031468	CG2975	6.8	0.18		1.32	0.15	1.22	0.22	#N/A	8	1.8	2.1	7.3	7.9	13.9	4	9.7	2L	2840124	2842638	1884	1	protein_coding
FBgn0034470	Obp56d	5.2	0.18		1.58	0.14	1.31	0.19	#N/A	1.1	4.4	2.1	12.5	5	6.1	2.6	7.9	2R	19702924	19703915	922	-1	protein_coding	Odorant-binding protein 56d [Source:FlyBase gene name;Acc:FBgn0034470]
FBgn0035154	CG3344	4.9	0.18		2.16	0.12	1.45	0.15	#N/A	2.3	0	3.2	13.6	7	3.5	1.8	8	3L	685942	687958	1480	-1	protein_coding
FBgn0036849	CG14079	6.9	0.18		1.23	0.15	1.17	0.24	#N/A	3.4	3.5	5.4	17.8	6	5.2	4.1	9.6	3L	19097999	19099064	1008	1	protein_coding
FBgn0050446	Tdc2	3.7	0.18		3.33	0.11	1.64	0.1	#N/A	0	0.9	1.1	15.7	2	2.6	0.7	6.8	2R	6684745	6689974	2303	-1	protein_coding	Tyrosine decarboxylase 2 [Source:FlyBase gene name;Acc:FBgn0050446]
FBgn0263802	CR43605	7.4	0.18		1.07	0.16	1.13	0.26	#N/A	6.9	5.3	2.1	9.4	11.9	8.7	4.8	10	2R	10760778	10761668	812	1	lincRNA
FBgn0265832	CR44621	5.4	0.18		1.53	0.14	1.27	0.2	#N/A	4.6	2.7	1.1	10.4	9.9	3.5	2.8	8	X	13395830	13396361	532	1	lincRNA
FBgn0266636	CR45143	8.3	0.18		1.07	0.16	1.14	0.26	#N/A	4.6	7.1	4.3	18.8	9.9	5.2	5.3	11.3	2R	15676441	15676845	351	1	lincRNA
FBgn0267230	CR45670	5.7	0.18		1.59	0.14	1.33	0.18	#N/A	3.4	0.9	4.3	8.4	4	13	2.9	8.5	3L	4107143	4107470	328	-1	lincRNA
FBgn0035423	CG17737	7191.6	0.17	1.12506	0.17	0.07	2.55	0.01	0.107813	6722.7	6798.8	6768.9	7434.8	7882.2	7542.4	6763.4	7619.8	3L	3223341	3224650	681	1	protein_coding
FBgn0020235	ATPsyn-gamma	56012.1	0.17	1.12506	0.18	0.07	2.37	0.02	0.154243	54474.6	52128.5	51072.3	56020.9	59557.7	62818.3	52558.5	59465.6	3R	29747704	29749163	1460	-1	protein_coding	ATP synthase-gamma chain [Source:FlyBase gene name;Acc:FBgn0020235]
FBgn0039266	CG11791	4975	0.17	1.12506	0.17	0.07	2.37	0.02	0.15427	4500.1	4663.8	4860.5	5303.7	5151.2	5370.6	4674.8	5275.2	3R	25049616	25053074	2533	1	protein_coding
FBgn0031771	CG9140	21765.7	0.17	1.12506	0.18	0.07	2.36	0.02	0.155901	21614.5	19125.2	20593.7	23171.6	23045.6	23043.8	20444.5	23087	2L	6060842	6062757	1590	-1	protein_coding
FBgn0032704	Jwa	3208	0.17	1.12506	0.17	0.07	2.27	0.02	0.1848	3109.8	2907.7	3033.5	3379.5	3359.9	3457.8	3017	3399.1	2L	18704570	18705703	1134	-1	protein_coding	Jwa ortholog [Source:FlyBase gene name;Acc:FBgn0032704]
FBgn0034902	CG5532	5058.7	0.17	1.12506	0.17	0.07	2.24	0.02	0.195255	4617.9	4895.7	4762.9	5192	5626	5257.5	4758.8	5358.5	2R	23752754	23753515	703	1	protein_coding
FBgn0036462	mRpL39	3523.5	0.17	1.12506	0.18	0.08	2.23	0.03	0.199092	3384.2	3350.3	3180.3	3558.1	3889.4	3778.6	3304.9	3742.1	3L	14997981	14999666	1137	-1	protein_coding	mitochondrial ribosomal protein L39 [Source:FlyBase gene name;Acc:FBgn0036462]
FBgn0024986	CG3719	2209.2	0.17	1.12506	0.18	0.08	2.15	0.03	0.224907	2096.8	2005.7	2113.1	2342.1	2257.2	2440.5	2071.9	2346.6	X	1378885	1380480	831	-1	protein_coding
FBgn0011726	tsr	12683.9	0.17	1.12506	0.18	0.08	2.12	0.03	0.235794	11891.7	12156.5	11696.8	12332.2	13698	14328.5	11915	13452.9	2R	24044453	24046805	735	-1	protein_coding	twinstar [Source:FlyBase gene name;Acc:FBgn0011726]
FBgn0011211	blw	191620	0.17		0.18	0.09	1.91	0.06	0.33277	190730	176618	171562	185519	199838	225454	179636	203604	2R	22799099	22802180	2252	1	protein_coding	bellwether [Source:FlyBase gene name;Acc:FBgn0011211]
FBgn0038535	alt	2064.3	0.17		0.18	0.09	1.88	0.06	0.349978	2071.7	1823.4	1915.9	2303.5	2087.3	2184	1937	2191.6	3R	17673732	17682515	4464	-1	protein_coding	aluminum tubes [Source:FlyBase gene name;Acc:FBgn0038535]
FBgn0031992	CG8498	2065.4	0.17		0.18	0.09	1.87	0.06	0.351567	1974.5	1980.9	1853.7	2006.8	2266.1	2310.1	1936.4	2194.3	2L	8161796	8162452	525	-1	protein_coding
FBgn0004380	Klp64D	1129.2	0.17		0.18	0.09	1.86	0.06	0.354712	1096.4	1032.1	1052.2	1222.3	1200.1	1172	1060.3	1198.1	3L	5356864	5359392	2529	-1	protein_coding	Kinesin-like protein at 64D [Source:FlyBase gene name;Acc:FBgn0004380]
FBgn0034688	CG11474	6816.4	0.17		0.18	0.09	1.86	0.06	0.356462	6496.3	6382.7	6277	6699.4	6852	8191.1	6385.4	7247.5	2R	22071234	22073443	1776	-1	protein_coding
FBgn0033378	tsu	1071.7	0.17		0.18	0.09	1.83	0.07	0.366967	999.3	1020.6	996.5	1150.2	1175.3	1088.5	1005.5	1138	2R	9110799	9111578	691	1	protein_coding	tsunagi [Source:FlyBase gene name;Acc:FBgn0033378]
FBgn0041180	Tep4	3099.1	0.17		0.17	0.09	1.82	0.07	0.371221	2662.8	2986.5	3083.9	3369	3415.6	3077	2911	3287.2	2L	19548507	19556451	4889	1	protein_coding	Thioester-containing protein 4 [Source:FlyBase gene name;Acc:FBgn0041180]
FBgn0031143	CG1532	1585.4	0.17		0.18	0.1	1.81	0.07	0.378749	1454.3	1547.2	1454.1	1565.9	1665.1	1825.8	1485.2	1685.6	X	21026125	21028361	1236	-1	protein_coding
FBgn0030484	GstT4	5601.6	0.17		0.17	0.1	1.71	0.09	0.423549	5509.7	5371.9	4906.5	5901.3	5349.8	6570.4	5262.7	5940.5	X	13404749	13409323	1220	1	protein_coding	Glutathione S transferase T4 [Source:FlyBase gene name;Acc:FBgn0030484]
FBgn0036516	CG7656	1534.4	0.17		0.19	0.11	1.65	0.1	0.457701	1554.9	1406.5	1344.8	1502.2	1597.5	1800.6	1435.4	1633.4	3L	15585431	15588175	2154	-1	protein_coding
FBgn0029113	Uba2	1251.9	0.17		0.19	0.11	1.64	0.1	0.461155	1293.1	1106.4	1115.5	1324.6	1419.7	1252	1171.7	1332.1	3L	8125327	8127818	2329	-1	protein_coding	Ubiquitin activating enzyme 2 [Source:FlyBase gene name;Acc:FBgn0029113]
FBgn0037933	Ho	1583.2	0.17		0.18	0.1	1.63	0.1	0.465162	1450.9	1477.3	1531.2	1860.5	1522	1657.2	1486.5	1679.9	3R	11679743	11680976	1123	1	protein_coding	Heme oxygenase [Source:FlyBase gene name;Acc:FBgn0037933]
FBgn0032029	CG17292	5885.5	0.17		0.18	0.1	1.63	0.1	0.465398	5257	5853.4	5441.2	5362.2	6518.2	6880.8	5517.2	6253.7	2L	8370454	8374250	2079	1	protein_coding
FBgn0033889	CG6701	1273.3	0.17		0.19	0.11	1.62	0.11	0.475255	1165	1114.4	1294.4	1458.3	1371	1236.4	1191.3	1355.2	2R	13972984	13980165	5412	-1	protein_coding
FBgn0029676	HIP-R	1909.9	0.17		0.18	0.1	1.59	0.11	0.487917	1755	1766.7	1854.8	1760.3	2204.5	2118	1792.2	2027.6	X	3789969	3792477	2138	1	protein_coding	Hsc/Hsp70-interacting protein related [Source:FlyBase gene name;Acc:FBgn0029676]
FBgn0026415	Idgf4	7781.4	0.17		0.18	0.11	1.56	0.12	0.508338	7066.9	7840.6	6952.1	6991.9	8493.2	9343.9	7286.5	8276.3	X	9927973	9930948	1834	-1	protein_coding	Imaginal disc growth factor 4 [Source:FlyBase gene name;Acc:FBgn0026415]
FBgn0031717	Oscillin	1201.7	0.17		0.19	0.12	1.5	0.13	0.538369	1207.3	1146.3	1018	1130.3	1317.3	1391.1	1123.9	1279.6	2L	5547086	5549614	2281	1	protein_coding	Oscillin [Source:FlyBase gene name;Acc:FBgn0031717]
FBgn0000077	amx	699.9	0.17		0.19	0.12	1.49	0.14	0.544119	660.8	614.3	685.8	807.5	759	672.1	653.6	746.2	X	9245915	9247336	1422	-1	protein_coding	almondex [Source:FlyBase gene name;Acc:FBgn0000077]
FBgn0039226	Ude	2395.9	0.17		0.18	0.11	1.49	0.14	0.545654	2071.7	2115.5	2556.7	2340	2802.6	2489.2	2247.9	2543.9	3R	24797460	24799668	1608	-1	protein_coding	Uracil-DNA degrading factor [Source:FlyBase gene name;Acc:FBgn0039226]
FBgn0259152	Clbn	633.3	0.17		0.19	0.12	1.48	0.14	0.548449	614	561.2	602.2	722.9	616.9	682.5	592.4	674.1	3R	25127502	25131155	3386	1	protein_coding	Caliban [Source:FlyBase gene name;Acc:FBgn0259152]
FBgn0037008	mTerf3	498.9	0.17		0.18	0.11	1.47	0.14	0.554523	477.9	464.7	459.7	519.2	547.4	524.3	467.4	530.3	3L	20519590	20520772	1124	-1	protein_coding
FBgn0266724	Trs20	642	0.17		0.18	0.12	1.44	0.15	0.566837	592.2	580.7	631.1	622.6	741.1	684.3	601.3	682.7	3L	16131001	16131632	575	-1	protein_coding	TRAPP subunit 20 ortholog (S. cerevisiae) [Source:FlyBase gene name;Acc:FBgn0266724]
FBgn0035169	CG13890	959.8	0.17		0.19	0.12	1.43	0.15	0.571864	850.6	968.3	874.4	953.8	945.8	1165.9	897.8	1021.8	3L	851346	852673	1210	1	protein_coding
FBgn0034849	CG3500	438.9	0.17		0.19	0.12	1.43	0.15	0.573331	405.9	408.9	416.8	467	448.1	486.9	410.5	467.3	2R	23356372	23357565	948	-1	protein_coding
FBgn0039218	Rpb10	512.2	0.17		0.19	0.12	1.41	0.16	0.583657	437.9	493.9	504.7	550.5	567.3	519.1	478.8	545.6	3R	24717511	24717998	405	1	protein_coding	Rpb10 [Source:FlyBase gene name;Acc:FBgn0039218]
FBgn0083986	CG34150	571.4	0.17		0.18	0.12	1.41	0.16	0.58632	560.2	506.3	541.1	568.3	597.1	655.6	535.9	607	3R	24814262	24814930	495	1	protein_coding
FBgn0034310	Nup75	622.3	0.17		0.18	0.12	1.38	0.17	0.604757	644.8	543.5	560.4	684.3	609	692.1	582.9	661.8	2R	18164694	18167140	2146	-1	protein_coding	Nucleoporin 75kD [Source:FlyBase gene name;Acc:FBgn0034310]
FBgn0036999	isoQC	563.4	0.17		0.19	0.13	1.38	0.17	0.605376	471	578	528.3	555.8	622.9	624.3	525.8	601	3L	20474466	20477003	2153	1	protein_coding	iso Glutaminyl cyclase [Source:FlyBase gene name;Acc:FBgn0036999]
FBgn0010278	Ssrp	727.6	0.17		0.19	0.13	1.37	0.17	0.611437	739.7	651.5	646.1	811.7	664.6	852.1	679.1	776.1	2R	23806361	23809004	2507	-1	protein_coding	Structure specific recognition protein [Source:FlyBase gene name;Acc:FBgn0010278]
FBgn0039254	Nmnat	553.3	0.17		0.19	0.12	1.35	0.18	0.622927	477.9	512.5	562.6	540.1	638.8	587.7	517.7	588.9	3R	24945237	24947400	1645	1	protein_coding	Nicotinamide mononucleotide adenylyltransferase [Source:FlyBase gene name;Acc:FBgn0039254]
FBgn0038893	CG6353	395.9	0.17		0.19	0.13	1.34	0.18	0.626959	360.1	366.4	384.7	395.9	428.2	439.9	370.4	421.4	3R	21661186	21662972	1222	-1	protein_coding
FBgn0260745	mfas	460.9	0.17		0.19	0.13	1.33	0.18	0.631316	403.6	424	464	446.1	528.5	499.1	430.5	491.2	3R	11984862	11993315	3518	-1	protein_coding	midline fasciclin [Source:FlyBase gene name;Acc:FBgn0260745]
FBgn0035603	CG10635	659	0.17		0.19	0.13	1.31	0.19	0.639517	620.8	678	549.7	621.6	735.2	748.6	616.2	701.8	3L	5367341	5368008	543	-1	protein_coding
FBgn0267519	28SrRNA-Psi:CR45859	1089.8	0.17		0.2	0.13	1.31	0.19	0.643406	870.1	1113.5	1063	1027.9	1360.1	1104.2	1015.5	1164.1	X	23214452	23217140	2689	1	pseudogene	28S ribosomal RNA pseudogene:CR45859 [Source:FlyBase gene name;Acc:FBgn0267519]
FBgn0035410	CG14964	1203.2	0.17		0.19	0.13	1.3	0.19	0.644274	1364	1022.3	990.1	1213.9	1287.5	1341.6	1125.5	1281	3L	3172817	3178580	5079	-1	protein_coding
FBgn0034962	MAN1	528.3	0.17		0.19	0.13	1.3	0.19	0.646104	567.1	454.1	461.8	566.2	537.5	583.4	494.3	562.4	2R	24033974	24036707	2479	1	protein_coding	MAN1 [Source:FlyBase gene name;Acc:FBgn0034962]
FBgn0030769	CG13012	615.5	0.17		0.19	0.13	1.29	0.2	0.650074	638	472.7	612.9	638.3	666.6	664.3	574.5	656.4	X	16668818	16676753	1358	-1	protein_coding
FBgn0034081	CG10731	335.4	0.17		0.2	0.14	1.28	0.2	0.660685	297.3	294.8	346.1	353.1	366.6	354.7	312.7	358.1	2R	16148812	16149795	984	-1	protein_coding
FBgn0030966	CG7280	737.1	0.17		0.19	0.13	1.27	0.21	0.663598	770.6	704.6	594.7	780.4	706.4	866	690	784.2	X	18846389	18848566	2115	-1	protein_coding
FBgn0030941	wgn	4118.2	0.17		0.19	0.14	1.24	0.21	0.674628	4205.1	2980.3	4357.9	3919.6	4269	4977.6	3847.8	4388.7	X	18624042	18634908	2594	-1	protein_coding	wengen [Source:FlyBase gene name;Acc:FBgn0030941]
FBgn0031774	CG9147	449.5	0.17		0.2	0.14	1.24	0.21	0.674628	429.9	455	371.8	448.2	448.1	544.3	418.9	480.2	2L	6065997	6067635	1498	1	protein_coding
FBgn0033949	CG10131	1190.5	0.17		0.19	0.14	1.24	0.22	0.676261	1016.4	1171.9	1147.6	1386.3	997.4	1423.3	1112	1269	2R	14629910	14631023	1058	1	protein_coding
FBgn0031768	CG12393	378.4	0.17		0.2	0.14	1.23	0.22	0.677358	385.3	304.5	368.6	377.1	405.3	429.5	352.8	404	2L	6048002	6050474	1842	1	protein_coding
FBgn0027872	rdgBbeta	394.2	0.17		0.2	0.14	1.22	0.22	0.68438	346.4	405.4	349.3	399.1	384.5	480.8	367	421.4	2R	17695776	17698362	1382	-1	protein_coding	rdgBbeta [Source:FlyBase gene name;Acc:FBgn0027872]
FBgn0035534	mRpS6	424.1	0.17		0.2	0.14	1.22	0.22	0.684573	355.6	436.4	392.2	390.7	469.9	499.9	394.7	453.5	3L	4364550	4365243	628	1	protein_coding	mitochondrial ribosomal protein S6 [Source:FlyBase gene name;Acc:FBgn0035534]
FBgn0037737	Pnn	312.8	0.17		0.19	0.14	1.2	0.23	0.690085	300.7	290.3	286.1	332.2	360.6	306.9	292.4	333.2	3R	9740899	9742844	1847	1	protein_coding	Pinin [Source:FlyBase gene name;Acc:FBgn0037737]
FBgn0013720	pck	298.8	0.17		0.19	0.14	1.2	0.23	0.691094	275.5	270.9	291.5	298.8	312	344.3	279.3	318.3	X	1470666	1472325	1478	1	protein_coding	pickel [Source:FlyBase gene name;Acc:FBgn0013720]
FBgn0023506	Es2	312.7	0.17		0.19	0.14	1.2	0.23	0.691094	315.6	277.9	282.9	338.5	352.7	308.7	292.1	333.3	X	8461479	8463349	1729	1	protein_coding	Es2 [Source:FlyBase gene name;Acc:FBgn0023506]
FBgn0039335	Vps33B	273.8	0.17		0.2	0.14	1.2	0.23	0.691674	258.4	246.1	260.4	297.7	313.9	266.1	254.9	292.6	3R	25473490	25475756	2091	1	protein_coding	Vacuolar protein sorting 33B [Source:FlyBase gene name;Acc:FBgn0039335]
FBgn0013531	MED20	243.4	0.17		0.2	0.15	1.19	0.23	0.69347	217.2	218.6	243.2	252.8	255.3	273	226.4	260.4	2L	8071812	8072848	1037	-1	protein_coding	Mediator complex subunit 20 [Source:FlyBase gene name;Acc:FBgn0013531]
FBgn0037468	CG1943	527.9	0.17		0.2	0.15	1.17	0.24	0.706079	503.1	400.1	571.1	623.7	507.7	561.7	491.4	564.3	3R	7074859	7077981	1349	1	protein_coding
FBgn0031873	Gas41	241	0.17		0.2	0.15	1.15	0.25	0.715094	231	209.8	233.6	241.3	265.3	265.2	224.8	257.3	2L	6949310	6950207	840	-1	protein_coding	Gas41 [Source:FlyBase gene name;Acc:FBgn0031873]
FBgn0037578	CG9601	339.7	0.17		0.19	0.15	1.14	0.25	0.71727	317.8	279.7	353.6	377.1	322.9	386.9	317.1	362.3	3R	8341661	8343516	1856	-1	protein_coding
FBgn0262937	Rabex-5	399.3	0.17		0.2	0.15	1.12	0.26	0.729584	427.6	318.7	368.6	483.7	366.6	430.4	371.6	426.9	3L	1295913	1298497	2373	1	protein_coding	Rabaptin-5-associated exchange factor for Rab5 ortholog (H. sapiens) [Source:FlyBase gene name;Acc:FBgn0262937]
FBgn0030344	CG2025	321.1	0.17		0.2	0.15	1.12	0.26	0.730342	285.8	342.5	267.9	331.2	384.5	314.7	298.8	343.5	X	11864651	11868893	4054	-1	protein_coding
FBgn0036266	CG5626	206.5	0.17		0.21	0.16	1.11	0.27	0.732138	194.4	180.6	200.4	202.7	218.6	242.6	191.8	221.3	3L	12204123	12206022	1491	-1	protein_coding
FBgn0250732	gfzf	330.2	0.17		0.19	0.15	1.11	0.27	0.732138	317.8	292.1	314	371.9	391.4	293.9	308	352.4	3R	7145880	7150968	3958	-1	protein_coding	GST-containing FLYWCH zinc-finger protein [Source:FlyBase gene name;Acc:FBgn0250732]
FBgn0038020	GstD9	339.7	0.17		0.2	0.15	1.11	0.27	0.733442	308.7	319.5	321.5	391.7	401.4	295.6	316.6	362.9	3R	12366163	12367564	786	-1	protein_coding	Glutathione S transferase D9 [Source:FlyBase gene name;Acc:FBgn0038020]
FBgn0043457	CG5180	311.5	0.17		0.2	0.16	1.08	0.28	0.744199	328.1	261.1	280.7	372.9	281.2	345.2	290	333.1	3R	20557930	20559760	1517	1	protein_coding
FBgn0034270	CG6401	247.6	0.17		0.2	0.15	1.07	0.29	0.750892	219.5	223.9	248.6	267.4	295.1	231.3	230.7	264.6	2R	17737622	17739685	1872	-1	protein_coding
FBgn0033060	CG7849	199.5	0.17		0.2	0.16	1.04	0.3	0.76206	197.8	178.8	181.1	223.6	190.7	225.2	185.9	213.2	2R	6076910	6078088	1075	1	protein_coding
FBgn0038593	Vps39	248.3	0.17		0.21	0.16	1.04	0.3	0.76206	228.7	247	215.4	220.4	314.9	263.4	230.3	266.3	3R	18271189	18274446	2915	-1	protein_coding	Vacuolar protein sorting 39 [Source:FlyBase gene name;Acc:FBgn0038593]
FBgn0039538	CG12883	258.8	0.17		0.2	0.16	1.04	0.3	0.762204	239	239.9	243.2	286.2	223.5	320.8	240.7	276.9	3R	27679291	27680336	976	1	protein_coding
FBgn0261363	PPO3	12.2	0.17		0.9	0.17	1.04	0.3	0.762204	9.1	8.9	7.5	31.3	6	10.4	8.5	15.9	2R	23064769	23067183	2228	1	protein_coding	Prophenoloxidase 3 [Source:FlyBase gene name;Acc:FBgn0261363]
FBgn0036264	CG11529	10.7	0.17		0.86	0.17	1.01	0.31	0.773707	3.4	10.6	8.6	19.8	7	14.8	7.5	13.9	3L	12197791	12199030	1240	1	protein_coding
FBgn0032785	CG10026	366.6	0.17		0.22	0.17	1.01	0.31	0.776506	338.4	388.6	290.4	476.4	297	408.6	339.1	394	2L	19454256	19457723	2091	1	protein_coding
FBgn0036359	CG14105	137.4	0.17		0.22	0.17	1	0.32	0.780842	122.3	135.4	123.2	137.9	156	149.5	127	147.8	3L	13425891	13426673	666	-1	protein_coding
FBgn0052095	CG32095	161.9	0.17		0.22	0.17	0.99	0.32	0.787247	164.6	123	161.8	167.1	166.9	187.8	149.8	173.9	3L	11824207	11825732	1526	-1	protein_coding
FBgn0028895	CG17328	116.1	0.17		0.24	0.19	0.94	0.35	0.805753	113.2	95.6	111.4	106.6	141.1	128.7	106.7	125.4	2L	16299943	16301765	1569	1	protein_coding
FBgn0038478	cal1	281.3	0.17		0.23	0.18	0.94	0.35	0.805753	260.7	217.7	296.8	400.1	293.1	219.1	258.4	304.1	3R	17088280	17091938	3602	1	protein_coding	chromosome alignment defect 1 [Source:FlyBase gene name;Acc:FBgn0038478]
FBgn0263830	CG40486	196.2	0.17		0.23	0.18	0.94	0.35	0.805894	168.1	232.8	139.3	182.8	237.4	216.5	180.1	212.2	X	22958856	22960091	960	-1	protein_coding
FBgn0039415	CG6142	16.3	0.17		0.66	0.18	0.93	0.35	0.811246	8	16.8	12.9	19.8	30.8	9.6	12.6	20.1	3R	26133154	26137148	2161	1	protein_coding
FBgn0026143	CDC45L	196.6	0.17		0.23	0.18	0.92	0.36	0.812438	209.2	174.4	160.7	223.6	158	253.9	181.4	211.8	X	1028291	1030556	2214	-1	protein_coding	CDC45L [Source:FlyBase gene name;Acc:FBgn0026143]
FBgn0034523	Nnf1a	12	0.17		0.66	0.18	0.92	0.36	0.813109	9.1	8	10.7	15.7	17.9	10.4	9.3	14.7	2R	20586222	20587238	682	-1	protein_coding	Nnf1a [Source:FlyBase gene name;Acc:FBgn0034523]
FBgn0039044	p53	118.2	0.17		0.22	0.18	0.92	0.36	0.813895	100.6	102.7	124.3	131.6	120.2	129.5	109.2	127.1	3R	23049657	23054082	2136	-1	protein_coding	p53 [Source:FlyBase gene name;Acc:FBgn0039044]
FBgn0032929	Mcm10	15.3	0.17		0.63	0.19	0.9	0.37	0.820676	19.4	6.2	10.7	17.8	16.9	20.9	12.1	18.5	2L	21179933	21182812	2820	1	protein_coding	Minichromosome maintenance 10 [Source:FlyBase gene name;Acc:FBgn0032929]
FBgn0032391	escl	116.9	0.17		0.25	0.19	0.9	0.37	0.821076	134.9	85.9	99.7	147.3	109.3	124.3	106.8	127	2L	11990927	11992848	1809	1	protein_coding	escl [Source:FlyBase gene name;Acc:FBgn0032391]
FBgn0259222	CG42322	15.2	0.17		0.59	0.19	0.9	0.37	0.821076	17.1	9.7	9.6	14.6	19.9	20	12.2	18.2	3R	20740108	20756639	4229	1	protein_coding
FBgn0053096	CG33096	14.8	0.17		0.61	0.19	0.9	0.37	0.821652	8	13.3	13.9	11.5	17.9	24.3	11.7	17.9	3R	25097672	25102146	3906	1	protein_coding
FBgn0053533	lectin-37Db	13.1	0.17		0.61	0.19	0.89	0.37	0.823093	8	13.3	9.6	14.6	12.9	20	10.3	15.8	2L	19419075	19419767	562	1	protein_coding	lectin-37Db [Source:FlyBase gene name;Acc:FBgn0053533]
FBgn0031490	CG17264	196	0.17		0.24	0.19	0.89	0.37	0.823792	244.7	150.5	144.7	253.9	184.8	197.4	179.9	212	2L	3018508	3021506	2794	1	protein_coding
FBgn0000405	CycB	23.5	0.17		0.56	0.19	0.89	0.38	0.824342	13.7	30.1	12.9	43.9	18.9	21.7	18.9	28.2	2R	22803521	22806948	3047	-1	protein_coding	Cyclin B [Source:FlyBase gene name;Acc:FBgn0000405]
FBgn0037291	CG14662	16.3	0.17		0.6	0.19	0.89	0.38	0.825053	13.7	6.2	19.3	17.8	22.8	18.3	13.1	19.6	3R	4981999	4984232	2000	-1	protein_coding
FBgn0010504	kermit	113.2	0.17		0.25	0.2	0.88	0.38	0.825063	90.3	102.7	116.8	145.2	133.1	91.3	103.3	123.2	2R	8146918	8156654	2633	-1	protein_coding	kermit [Source:FlyBase gene name;Acc:FBgn0010504]
FBgn0033526	Caf1-105	88.5	0.17		0.26	0.2	0.86	0.39	0.833355	61.7	95.6	83.6	82.5	93.4	113.9	80.3	96.6	2R	10466001	10468540	2481	-1	protein_coding	Caf1-105 [Source:FlyBase gene name;Acc:FBgn0033526]
FBgn0038926	CG13409	21.1	0.17		0.49	0.2	0.85	0.39	0.836103	14.9	13.3	24.6	18.8	29.8	25.2	17.6	24.6	3R	22029440	22031900	2087	-1	protein_coding
FBgn0260499	qvr	85.2	0.17		0.27	0.2	0.85	0.39	0.836103	85.7	85.9	60	77.3	83.5	119.1	77.2	93.3	2R	11442505	11451604	5103	1	protein_coding	quiver [Source:FlyBase gene name;Acc:FBgn0260499]
FBgn0015036	Cyp4ae1	21.5	0.17		0.49	0.2	0.85	0.4	0.836313	11.4	25.7	16.1	31.3	19.9	24.3	17.7	25.2	X	2179007	2180998	1822	1	protein_coding	Cytochrome P450-4ae1 [Source:FlyBase gene name;Acc:FBgn0015036]
FBgn0265659	CR44466	17	0.17		0.52	0.2	0.85	0.4	0.836848	16	14.2	11.8	13.6	22.8	23.5	14	20	2R	16845495	16845995	501	1	lincRNA
FBgn0260789	mxc	68.5	0.17		0.28	0.2	0.84	0.4	0.839654	77.7	48.7	60	67.9	79.5	77.4	62.1	74.9	X	9236801	9243467	6237	-1	protein_coding	multi sex combs [Source:FlyBase gene name;Acc:FBgn0260789]
FBgn0264744	CG44002	61.2	0.17		0.3	0.21	0.84	0.4	0.83971	53.7	70.8	39.6	58.5	71.5	73	54.7	67.7	2L	3169820	3171092	1273	-1	protein_coding
FBgn0033222	CG12824	30.7	0.17		0.42	0.21	0.83	0.4	0.841131	18.3	34.5	25.7	25.1	46.7	33.9	26.2	35.2	2R	7790368	7791170	692	1	protein_coding
FBgn0035040	CG4741	29.9	0.17		0.43	0.21	0.83	0.41	0.841523	16	29.2	31.1	23	34.8	45.2	25.4	34.3	2R	24610801	24615158	1691	-1	protein_coding
FBgn0031460	CG15399	25.7	0.17		0.39	0.21	0.82	0.41	0.845333	19.4	25.7	21.4	28.2	30.8	28.7	22.2	29.2	2L	2770884	2771776	824	-1	protein_coding
FBgn0050042	Cpr49Ab	25.5	0.17		0.41	0.21	0.82	0.41	0.845333	21.7	25.7	18.2	30.3	34.8	22.6	21.9	29.2	2R	12378440	12379396	852	1	protein_coding	Cuticular protein 49Ab [Source:FlyBase gene name;Acc:FBgn0050042]
FBgn0050157	CG30157	60.7	0.17		0.29	0.21	0.82	0.41	0.846033	50.3	50.5	63.2	84.6	54.6	60.9	54.7	66.7	2R	6974038	6975133	1034	-1	protein_coding
FBgn0265097	CR44202	27.6	0.17		0.43	0.21	0.81	0.42	0.846717	20.6	17.7	32.1	34.5	39.7	20.9	23.5	31.7	2R	7422496	7422994	432	-1	lincRNA
FBgn0016036	mei-P22	29.6	0.17		0.37	0.21	0.81	0.42	0.850181	28.6	21.2	27.9	32.4	30.8	36.5	25.9	33.2	3L	7244388	7245383	996	1	protein_coding	meiotic P22 [Source:FlyBase gene name;Acc:FBgn0016036]
FBgn0003401	shu	27.2	0.17		0.38	0.21	0.8	0.42	0.850909	25.2	27.4	18.2	33.4	27.8	31.3	23.6	30.8	2R	23841461	23843286	1694	-1	protein_coding	shutdown [Source:FlyBase gene name;Acc:FBgn0003401]
FBgn0267126	CR45566	36.3	0.17		0.35	0.21	0.8	0.42	0.850941	28.6	31.9	35.4	52.2	38.7	31.3	31.9	40.8	3R	27924879	27925368	430	-1	lincRNA
FBgn0020907	Scp2	4.1	0.17		1.62	0.13	1.27	0.21	#N/A	2.3	2.7	1.1	7.3	7	4.3	2	6.2	3R	16574543	16583663	1283	-1	protein_coding	Sarcoplasmic calcium-binding protein 2 [Source:FlyBase gene name;Acc:FBgn0020907]
FBgn0035031	CG13587	3.8	0.17		1.84	0.13	1.32	0.19	#N/A	1.1	2.7	1.1	9.4	5	3.5	1.6	5.9	2R	24597995	24599091	975	1	protein_coding
FBgn0035582	CG13705	3.6	0.17		2.62	0.12	1.52	0.13	#N/A	0	0.9	2.1	2.1	7.9	8.7	1	6.2	3L	4896864	4898470	1536	1	protein_coding
FBgn0038547	CG17803	6.7	0.17		1.22	0.15	1.16	0.25	#N/A	5.7	5.3	1.1	8.4	12.9	7	4	9.4	3R	17798877	17801512	2238	-1	protein_coding
FBgn0265700	CR44507	7.5	0.17		1.33	0.14	1.18	0.24	#N/A	5.7	1.8	5.4	10.4	18.9	2.6	4.3	10.6	X	8707213	8708006	712	-1	lincRNA
FBgn0265982	CR44761	2.9	0.17		2.93	0.11	1.56	0.12	#N/A	0	0.9	1.1	3.1	7	5.2	0.7	5.1	2R	22673195	22673695	501	-1	lincRNA
FBgn0267622	CR45960	3.5	0.17		3.11	0.11	1.55	0.12	#N/A	2.3	0	0	6.3	8.9	3.5	0.8	6.2	3L	22274083	22275716	1580	-1	lincRNA
FBgn0034753	CG2852	7472.2	0.16	1.11729	0.16	0.07	2.24	0.02	0.195761	7341.3	6806.7	7030.3	7855.8	8079.9	7718.9	7059.4	7884.9	2R	22644646	22646344	1177	-1	protein_coding
FBgn0012036	Aldh	33788.8	0.16	1.11729	0.16	0.07	2.08	0.04	0.255054	32960.8	31066.6	31715.1	33663.1	35232.5	38094.8	31914.2	35663.5	2L	9387389	9391567	2070	1	protein_coding	Aldehyde dehydrogenase [Source:FlyBase gene name;Acc:FBgn0012036]
FBgn0046214	vig2	2494.2	0.16	1.11729	0.17	0.08	2.01	0.04	0.286278	2395.3	2247.4	2412	2594.9	2583	2732.7	2351.5	2636.9	3R	25123373	25125619	1773	1	protein_coding	vig2 [Source:FlyBase gene name;Acc:FBgn0046214]
FBgn0260798	Gprk1	3004.6	0.16	1.11729	0.16	0.08	2.01	0.04	0.28769	2781.7	2805	2922.1	3176.8	3309.3	3032.6	2836.3	3172.9	2R	4322295	4471060	2519	-1	protein_coding	G protein-coupled receptor kinase 1 [Source:FlyBase gene name;Acc:FBgn0260798]
FBgn0261599	RpS29	14599.6	0.16	1.11729	0.16	0.08	2.01	0.04	0.28769	13038.4	14613.7	13650.2	15076.5	16382.4	14836.2	13767.4	15431.7	3R	9778042	9779528	1007	1	protein_coding	Ribosomal protein S29 [Source:FlyBase gene name;Acc:FBgn0261599]
FBgn0261439	SdhA	23715.8	0.16		0.17	0.08	1.99	0.05	0.297221	24204.1	20767.1	22008.1	24576.7	24399.7	26339	22326.5	25105.1	2R	19391863	19395971	2750	-1	protein_coding	Succinate dehydrogenase A [Source:FlyBase gene name;Acc:FBgn0261439]
FBgn0010350	CdsA	4737.9	0.16		0.16	0.08	1.95	0.05	0.311598	4180	4415.1	4815.5	4992.4	4993.2	5031.5	4470.2	5005.7	3L	8127762	8131675	2609	1	protein_coding	CDP diglyceride synthetase [Source:FlyBase gene name;Acc:FBgn0010350]
FBgn0003607	Su(var)205	2071.1	0.16		0.16	0.08	1.93	0.05	0.321851	2051.1	1903	1906.3	2199	2237.3	2130.1	1953.5	2188.8	2L	8209626	8211122	1109	-1	protein_coding	Suppressor of variegation 205 [Source:FlyBase gene name;Acc:FBgn0003607]
FBgn0027073	CG4302	3525.6	0.16		0.17	0.09	1.89	0.06	0.344937	3347.6	3431.7	3168.5	3737.8	3456.3	4011.6	3315.9	3735.2	2R	21212880	21214972	1754	-1	protein_coding
FBgn0035944	CG5021	1784.8	0.16		0.17	0.09	1.83	0.07	0.366794	1573.2	1753.5	1714.4	1953.5	1837.9	1876.3	1680.4	1889.2	3L	8966829	8968171	1088	1	protein_coding
FBgn0036053	iPLA2-VIA	2340.8	0.16		0.17	0.09	1.81	0.07	0.376501	2334.7	2063.3	2221.3	2432	2598.9	2394.5	2206.4	2475.1	3L	9860217	9864349	3685	-1	protein_coding	calcium-independent phospholipase A2 VIA [Source:FlyBase gene name;Acc:FBgn0036053]
FBgn0035334	CG8993	4148.5	0.16		0.16	0.09	1.79	0.07	0.389579	3883.9	4011.5	3846.8	3954	4613.7	4581.1	3914	4382.9	3L	2372199	2372876	616	1	protein_coding
FBgn0036133	CG7638	1546.5	0.16		0.17	0.09	1.7	0.09	0.429551	1466.9	1521.6	1379.1	1527.3	1652.1	1731.9	1455.8	1637.1	3L	11109690	11112117	1891	1	protein_coding
FBgn0050159	CG30159	3413.7	0.16		0.17	0.09	1.68	0.09	0.440877	3316.8	3268.8	3062.4	3744.1	3868.6	3221.3	3216	3611.3	2R	6992681	6994306	1566	1	protein_coding
FBgn0033241	CG2915	866.3	0.16		0.17	0.1	1.67	0.09	0.443092	801.5	836.5	803.6	915.1	955.7	885.1	813.9	918.6	2R	7958207	7960015	1750	-1	protein_coding
FBgn0031708	CG7382	1177.5	0.16		0.17	0.1	1.65	0.1	0.457701	1079.3	1148.9	1096.2	1204.5	1342.2	1193.7	1108.1	1246.8	2L	5518893	5519896	888	-1	protein_coding
FBgn0036515	CG12304	1797.8	0.16		0.17	0.1	1.63	0.1	0.465162	1816.7	1661.4	1598.7	1775.9	1871.7	2062.3	1692.3	1903.3	3L	15583638	15585347	1150	1	protein_coding
FBgn0032781	CG9987	1128.3	0.16		0.17	0.1	1.59	0.11	0.486524	1072.4	1011.7	1102.6	1115.7	1184.2	1283.3	1062.3	1194.4	2L	19430643	19432444	1742	1	protein_coding
FBgn0020414	Idgf3	1069.6	0.16		0.17	0.1	1.56	0.12	0.50398	929.5	1082.5	1005.1	1190.9	1107.7	1101.6	1005.7	1133.4	2L	16450907	16455194	3954	1	protein_coding	Imaginal disc growth factor 3 [Source:FlyBase gene name;Acc:FBgn0020414]
FBgn0085212	CG34183	832.9	0.16		0.18	0.11	1.56	0.12	0.507902	811.8	808.1	726.5	867.1	929.9	853.8	782.1	883.6	2L	9890061	9890772	533	-1	protein_coding
FBgn0030796	CG4829	1021.5	0.16		0.17	0.1	1.56	0.12	0.508276	960.4	891.3	1029.7	1052	1044.1	1151.1	960.5	1082.4	X	16811699	16826494	3457	1	protein_coding
FBgn0012051	CalpA	2046.1	0.16		0.17	0.1	1.55	0.12	0.511884	1783.6	1828.7	2175.2	2133.2	2131	2224.9	1929.2	2163	2R	19425113	19430564	3440	1	protein_coding	Calpain-A [Source:FlyBase gene name;Acc:FBgn0012051]
FBgn0013672	mt:ATPase6	175136	0.16		0.17	0.1	1.53	0.12	0.517646	156837	150155	187808	195856	167078	193085	164934	185340	dmel_mitochondrion_genome	4062	4736	675	1	protein_coding	mitochondrial ATPase subunit 6 [Source:FlyBase gene name;Acc:FBgn0013672]
FBgn0026084	cib	1091.9	0.16		0.17	0.1	1.53	0.13	0.5227	969.5	1113.5	998.7	1233.7	1134.5	1101.6	1027.2	1156.6	X	4106113	4110981	1771	1	protein_coding	ciboulot [Source:FlyBase gene name;Acc:FBgn0026084]
FBgn0030704	CG15916	960.6	0.16		0.18	0.11	1.52	0.13	0.528779	831.2	914.3	960.1	1022.7	1086.9	948.6	901.9	1019.4	X	15890589	15891547	959	1	protein_coding
FBgn0026873	MED18	759.6	0.16		0.17	0.1	1.51	0.13	0.531686	681.4	720.5	745.8	787.7	829.5	792.9	715.9	803.4	X	1865909	1866887	865	1	protein_coding	Mediator complex subunit 18 [Source:FlyBase gene name;Acc:FBgn0026873]
FBgn0035425	CG17746	1112.3	0.16		0.17	0.1	1.5	0.13	0.541289	973	1045.3	1125.1	1096.9	1181.2	1252	1047.8	1176.7	3L	3236805	3239578	1851	-1	protein_coding
FBgn0002789	Mp20	23327.5	0.16		0.18	0.11	1.49	0.14	0.545178	23350	20695.4	21683.5	21626.5	23515.5	29094.3	21909.6	24745.4	2R	13246670	13248880	948	1	protein_coding	Muscle protein 20 [Source:FlyBase gene name;Acc:FBgn0002789]
FBgn0035945	CG5026	655.7	0.16		0.17	0.11	1.46	0.14	0.561712	571.7	646.2	630.1	668.6	715.3	702.5	616	695.5	3L	8968528	8971752	2822	1	protein_coding
FBgn0027836	Dgp-1	715.3	0.16		0.17	0.11	1.45	0.15	0.566535	727.2	624.9	666.5	764.7	726.2	782.5	672.9	757.8	2R	18168413	18172607	2969	-1	protein_coding	Dgp-1 [Source:FlyBase gene name;Acc:FBgn0027836]
FBgn0030481	CG1662	1038.5	0.16		0.17	0.11	1.44	0.15	0.566877	1070.1	976.3	884	1100	1030.2	1170.3	976.8	1100.2	X	13387563	13389332	1770	1	protein_coding
FBgn0003041	pbl	3565.4	0.16		0.18	0.11	1.44	0.15	0.567761	3770.7	2867	3406.4	3784.8	3456.3	4107.3	3348	3782.8	3L	7896109	7911954	5781	-1	protein_coding	pebble [Source:FlyBase gene name;Acc:FBgn0003041]
FBgn0034986	mRpS17	997.7	0.16		0.18	0.11	1.44	0.15	0.568356	908.9	965.7	934.4	939.1	1047.1	1191.1	936.3	1059.1	2R	24173665	24174441	713	-1	protein_coding	mitochondrial ribosomal protein S17 [Source:FlyBase gene name;Acc:FBgn0034986]
FBgn0013685	mt:ND6	8915.3	0.16		0.17	0.11	1.43	0.15	0.57417	8177	7552.9	9435.9	8468	9142.9	10715.1	8388.6	9442	dmel_mitochondrion_genome	9970	10494	525	1	protein_coding	mitochondrial NADH-ubiquinone oxidoreductase chain 6 [Source:FlyBase gene name;Acc:FBgn0013685]
FBgn0037777	CG11722	516.1	0.16		0.18	0.12	1.39	0.17	0.599804	466.5	484.2	502.5	545.3	516.6	581.7	484.4	547.9	3R	10044596	10045542	770	-1	protein_coding
FBgn0038871	CG3337	671.1	0.16		0.17	0.11	1.38	0.17	0.605376	691.7	586.8	618.3	720.8	716.3	692.9	632.3	710	3R	21220704	21223584	2819	-1	protein_coding
FBgn0052221	CG32221	567.4	0.16		0.18	0.12	1.35	0.18	0.619285	476.8	542.6	576.5	579.8	627.9	600.8	531.9	602.8	3L	19834670	19836413	1606	1	protein_coding
FBgn0014366	noi	525.9	0.16		0.17	0.12	1.35	0.18	0.622927	460.8	529.3	492.9	544.3	555.4	573	494.3	557.5	3R	5589601	5591459	1859	-1	protein_coding	noisette [Source:FlyBase gene name;Acc:FBgn0014366]
FBgn0035356	CG16986	1244.7	0.16		0.17	0.12	1.34	0.18	0.625914	1130.7	1258.7	1121.9	1147	1314.4	1495.4	1170.4	1318.9	3L	2600331	2601536	769	1	protein_coding
FBgn0058178	CG40178	1069.7	0.16		0.18	0.12	1.33	0.18	0.631316	1055.3	956.8	1000.8	1324.6	1059	1021.6	1004.3	1135.1	3L	25798441	26014112	3076	-1	protein_coding
FBgn0028962	Aats-ala-m	820.3	0.16		0.18	0.13	1.29	0.2	0.649772	787.7	779.8	740.4	759.5	839.5	1014.6	769.3	871.2	3L	5146098	5149852	3233	1	protein_coding	mitochondrial alanyl-tRNA synthetase [Source:FlyBase gene name;Acc:FBgn0028962]
FBgn0267390	dop	637.1	0.16		0.17	0.12	1.25	0.21	0.668634	665.4	583.3	548.6	717.7	695.4	612.1	599.1	675.1	3L	15566013	15576313	7868	1	protein_coding	drop out [Source:FlyBase gene name;Acc:FBgn0267390]
FBgn0040099	lectin-28C	11152.7	0.16		0.18	0.13	1.25	0.21	0.671158	10376.8	9388.7	11554.3	14583.4	9598.9	11414.1	10439.9	11865.5	2L	7857077	7860120	3044	1	protein_coding	lectin-28C [Source:FlyBase gene name;Acc:FBgn0040099]
FBgn0052099	eap	554.5	0.16		0.17	0.13	1.24	0.22	0.674984	525.9	525.8	511.1	598.6	651.7	513.8	520.9	588.1	3L	12149273	12150329	1057	1	protein_coding	ebony activating protein [Source:FlyBase gene name;Acc:FBgn0052099]
FBgn0050392	CG30392	523.3	0.16		0.18	0.13	1.23	0.22	0.676261	475.6	441.7	556.1	589.2	544.4	533	491.1	555.5	2R	21290914	21292181	1141	-1	protein_coding
FBgn0061198	HSPC300	469.1	0.16		0.19	0.14	1.21	0.23	0.686704	469.9	477.1	369.7	517.1	496.7	484.3	438.9	499.4	2R	24027717	24028789	584	-1	protein_coding
FBgn0035980	CG4447	466.2	0.16		0.17	0.13	1.21	0.23	0.688829	461.9	439	413.6	493.1	445.1	544.3	438.2	494.1	3L	9364350	9365240	891	1	protein_coding
FBgn0037544	CG11035	321.7	0.16		0.18	0.13	1.2	0.23	0.690085	289.3	313.3	302.2	327	343.7	354.7	301.6	341.8	3R	8032139	8033009	1880	-1	protein_coding
FBgn0265308	CR44281	464.2	0.16		0.18	0.13	1.18	0.24	0.702403	435.6	394.8	476.8	523.4	514.6	439.9	435.7	492.6	2R	8650697	8651496	603	-1	lincRNA
FBgn0034660	lox2	9.9	0.16		1.41	0.14	1.17	0.24	0.703479	12.6	1.8	2.1	2.1	14.9	26.1	5.5	14.4	2R	21789623	21791580	1729	-1	protein_coding	lysyl oxidase-like 2 [Source:FlyBase gene name;Acc:FBgn0034660]
FBgn0038043	CG17202	389	0.16		0.17	0.13	1.16	0.24	0.707352	397.9	344.3	354.7	382.3	445.1	409.5	365.6	412.3	3R	12422768	12423606	777	1	protein_coding
FBgn0036667	CG9669	506.1	0.16		0.19	0.14	1.14	0.25	0.718179	441.3	516	462.9	456.5	625.9	533.8	473.4	538.7	3L	16844568	16844991	367	-1	protein_coding
FBgn0053229	CG33229	1431.3	0.16		0.18	0.14	1.14	0.25	0.719245	1394.9	1286.1	1344.8	1766.5	1639.2	1156.4	1341.9	1520.7	3L	223852	225605	1754	1	protein_coding
FBgn0031306	CG4577	13.4	0.16		1.33	0.14	1.12	0.26	0.724787	6.9	0	16.1	35.5	15.9	6.1	7.6	19.2	2L	1134693	1141156	2707	1	protein_coding
FBgn0029514	CG9166	266.5	0.16		0.19	0.15	1.11	0.27	0.732312	226.4	254	265.7	310.3	273.2	269.5	248.7	284.3	3L	1351116	1352853	1618	1	protein_coding	312 [Source:FlyBase gene name;Acc:FBgn0029514]
FBgn0033316	CG14749	521.9	0.16		0.19	0.15	1.11	0.27	0.732312	551.1	487.7	425.4	520.2	493.8	653	488.1	555.7	2R	8627900	8630186	2287	1	protein_coding
FBgn0040466	Dip2	297.9	0.16		0.19	0.15	1.1	0.27	0.737249	242.4	291.2	301.1	288.3	333.8	330.4	278.2	317.5	3R	4644649	4645655	903	-1	protein_coding	Dorsal interacting protein 2 [Source:FlyBase gene name;Acc:FBgn0040466]
FBgn0029914	CG4558	486.3	0.16		0.18	0.14	1.08	0.28	0.744575	520.2	455	392.2	511.9	582.2	456.5	455.8	516.8	X	6849770	6851884	2115	1	protein_coding
FBgn0036105	Blos4	251.7	0.16		0.18	0.14	1.07	0.28	0.749356	250.4	233.7	223.9	264.3	281.2	256.5	236	267.3	3L	10879085	10880188	1050	1	protein_coding	Biogenesis of lysosome-related organelles complex 1, subunit 4 [Source:FlyBase gene name;Acc:FBgn0036105]
FBgn0053158	CG33158	306.6	0.16		0.19	0.15	1.06	0.29	0.753575	280.1	293	288.2	296.7	300	381.7	287.1	326.1	3L	16419597	16496560	3436	1	protein_coding
FBgn0261049	Vps45	279.4	0.16		0.18	0.15	1.04	0.3	0.76206	287	230.1	267.9	303	318.9	269.5	261.7	297.1	3R	9563924	9566092	2055	1	protein_coding	Vacuolar protein sorting 45 [Source:FlyBase gene name;Acc:FBgn0261049]
FBgn0037350	CG2911	321.6	0.16		0.18	0.15	1.03	0.3	0.76558	252.7	331	319.3	315.5	373.5	337.3	301	342.1	3R	5622119	5624125	1325	-1	protein_coding
FBgn0000581	E(Pc)	217.7	0.16		0.2	0.16	1.03	0.3	0.766601	226.4	182.3	200.4	208.9	248.4	240	203	232.4	2R	11452043	11465270	10946	1	protein_coding	Enhancer of Polycomb [Source:FlyBase gene name;Acc:FBgn0000581]
FBgn0260755	CG42553	294.4	0.16		0.18	0.15	1.02	0.31	0.769447	283.5	306.3	236.8	280	332.8	326.9	275.5	313.2	3L	834093	835515	1251	1	protein_coding
FBgn0031176	CG1678	14	0.16		0.9	0.16	1.01	0.31	0.776366	3.4	21.2	4.3	11.5	27.8	15.7	9.7	18.3	X	21402339	21402772	434	-1	protein_coding
FBgn0035520	CG11586	247.9	0.16		0.19	0.16	1.01	0.31	0.776366	234.4	224.8	236.8	228.8	258.3	304.3	232	263.8	3L	4261297	4262470	1115	-1	protein_coding
FBgn0005613	Sox15	11.9	0.16		0.96	0.16	1.01	0.31	0.776668	4.6	3.5	16.1	9.4	29.8	7.8	8.1	15.7	2R	14201390	14212413	3651	-1	protein_coding	Sox box protein 15 [Source:FlyBase gene name;Acc:FBgn0005613]
FBgn0037762	eloF	394.5	0.16		0.19	0.16	1	0.32	0.778995	331.6	332.8	441.5	493.1	377.5	390.4	368.6	420.3	3R	9814161	9815158	933	1	protein_coding	elongase F [Source:FlyBase gene name;Acc:FBgn0037762]
FBgn0034231	APC10	172	0.16		0.19	0.16	0.98	0.33	0.789978	157.8	151.4	172.5	173.4	189.8	186.9	160.6	183.4	2R	17517261	17518186	867	-1	protein_coding	Anaphase Promoting Complex subunit 10 [Source:FlyBase gene name;Acc:FBgn0034231]
FBgn0051643	CG31643	278.6	0.16		0.2	0.17	0.97	0.33	0.792721	245.8	213.3	319.3	289.4	329.8	273.9	259.5	297.7	2L	6038117	6041283	2938	1	protein_coding
FBgn0037883	CG14701	142.2	0.16		0.21	0.17	0.97	0.33	0.792732	132.6	139	124.3	144.2	159	153.9	132	152.3	3R	11231912	11232539	487	1	protein_coding
FBgn0264827	CR44035	11.3	0.16		0.8	0.17	0.95	0.34	0.801914	13.7	2.7	8.6	17.8	12.9	12.2	8.3	14.3	3R	9810020	9813929	1602	-1	lincRNA
FBgn0051997	CG31997	428.6	0.16		0.19	0.17	0.94	0.35	0.805753	429.9	389.5	380.4	323.8	516.6	531.2	399.9	457.2	4	154654	156060	729	-1	protein_coding
FBgn0039868	CG11563	269.1	0.16		0.19	0.17	0.94	0.35	0.806275	213.8	273.5	265.7	278.9	239.4	343.4	251	287.3	3R	31737035	31737999	831	1	protein_coding
FBgn0036723	CG12229	32.4	0.16		0.72	0.18	0.93	0.35	0.810493	4.6	51.3	17.1	57.5	18.9	45.2	24.4	40.5	3L	17434472	17436431	1960	-1	protein_coding
FBgn0036035	CG18178	337.8	0.16		0.2	0.17	0.91	0.36	0.817901	266.4	366.4	310.7	337.4	291.1	454.7	314.5	361.1	3L	9717786	9719144	1310	-1	protein_coding
FBgn0053276	CG33276	125.8	0.16		0.22	0.18	0.9	0.37	0.821076	130.3	104.4	114.7	121.2	153	131.3	116.5	135.2	3L	7639811	7640446	391	-1	protein_coding
FBgn0039828	CG1542	174.7	0.16		0.22	0.18	0.89	0.37	0.823792	165.8	156.7	162.9	171.3	150	241.7	161.8	187.7	3R	31213458	31214784	1207	1	protein_coding
FBgn0030347	CG15739	153	0.16		0.23	0.19	0.87	0.38	0.830094	176.1	145.2	101.8	153.6	177.8	163.5	141	165	X	11873319	11875346	1529	1	protein_coding
FBgn0052226	Pex23	122.7	0.16		0.21	0.18	0.87	0.39	0.832273	107.5	113.3	120	116	157	122.6	113.6	131.8	3L	20297129	20302141	4504	-1	protein_coding	Peroxin 23 [Source:FlyBase gene name;Acc:FBgn0052226]
FBgn0032405	CG14946	285.1	0.16		0.21	0.18	0.86	0.39	0.834022	271	326.6	196.1	247.6	300	369.5	264.6	305.7	2L	12063457	12066775	2590	-1	protein_coding
FBgn0052590	CG32590	112.1	0.16		0.23	0.19	0.83	0.4	0.841131	130.3	85	94.3	130.6	128.2	104.3	103.2	121	X	14838352	14839106	699	-1	protein_coding
FBgn0010905	Spn	150.7	0.16		0.22	0.19	0.83	0.41	0.841523	165.8	117.7	135	177.6	183.8	124.3	139.5	161.9	3L	2505245	2554292	10266	-1	protein_coding	Spinophilin [Source:FlyBase gene name;Acc:FBgn0010905]
FBgn0030884	CG6847	208.6	0.16		0.22	0.19	0.83	0.41	0.841523	209.2	197.4	171.4	154.6	215.6	303.4	192.7	224.5	X	17911462	17924163	4182	1	protein_coding
FBgn0033221	CG12825	177.6	0.16		0.24	0.2	0.83	0.41	0.841523	152.1	216.9	120	147.3	220.6	208.7	163	192.2	2R	7789206	7789988	585	1	protein_coding
FBgn0036880	Cpr76Bc	17.2	0.16		0.51	0.2	0.83	0.41	0.841523	13.7	15	13.9	20.9	12.9	27	14.2	20.3	3L	19520945	19527272	1838	1	protein_coding	Cuticular protein 76Bc [Source:FlyBase gene name;Acc:FBgn0036880]
FBgn0261239	Hr39	133.6	0.16		0.24	0.2	0.82	0.41	0.843339	128.1	88.5	152.2	130.6	172.9	129.5	122.9	144.3	2L	21237250	21259675	4984	1	protein_coding	Hormone receptor-like in 39 [Source:FlyBase gene name;Acc:FBgn0261239]
FBgn0001169	H	109.4	0.16		0.23	0.19	0.81	0.42	0.846721	78.9	102.7	121.1	104.5	116.2	133	100.9	117.9	3R	20621938	20628915	6004	1	protein_coding	Hairless [Source:FlyBase gene name;Acc:FBgn0001169]
FBgn0024998	CG2685	166	0.16		0.24	0.2	0.81	0.42	0.846721	181.8	98.3	177.9	163	158	217.4	152.6	179.4	X	2711756	2713960	1952	-1	protein_coding
FBgn0033809	CG4630	104.5	0.16		0.25	0.2	0.81	0.42	0.847042	73.2	87.6	125.4	117	91.4	132.2	95.4	113.5	2R	13215659	13219247	2178	-1	protein_coding
FBgn0034030	CG8192	24.8	0.16		0.47	0.2	0.81	0.42	0.847042	16	18.6	27.9	16.7	41.7	27.8	20.8	28.8	2R	15544316	15549984	1755	-1	protein_coding
FBgn0259242	CG42340	26.8	0.16		0.45	0.2	0.81	0.42	0.847042	13.7	33.6	20.4	20.9	36.8	35.6	22.6	31.1	X	6423123	6524323	6885	-1	protein_coding
FBgn0267097	CR45537	84.1	0.16		0.22	0.19	0.81	0.42	0.847751	70.9	86.7	75	93	84.4	94.8	77.5	90.7	X	8835306	8836724	1419	1	lincRNA
FBgn0002733	E(spl)mbeta-HLH	103	0.16		0.26	0.2	0.81	0.42	0.84989	100.6	69	111.4	141	79.5	116.5	93.7	112.3	3R	26005046	26006023	978	-1	protein_coding	Enhancer of split mbeta, helix-loop-helix [Source:FlyBase gene name;Acc:FBgn0002733]
FBgn0034705	CG11170	88.2	0.16		0.25	0.2	0.8	0.42	0.850909	54.9	91.2	95.4	97.2	92.4	98.2	80.5	95.9	2R	22177419	22182879	1223	-1	protein_coding
FBgn0266396	CR45036	17.8	0.16		0.49	0.2	0.8	0.43	0.853442	17.1	17.7	9.6	15.7	19.9	27	14.8	20.8	3L	11364683	11365897	1215	1	lincRNA
FBgn0001084	fy	78.9	0.16		0.27	0.21	0.79	0.43	0.853992	58.3	78.8	77.2	116	72.5	70.4	71.4	86.3	2L	8401476	8403280	1688	-1	protein_coding	fuzzy [Source:FlyBase gene name;Acc:FBgn0001084]
FBgn0003430	slp1	67.4	0.16		0.27	0.21	0.79	0.43	0.853992	61.7	53.1	68.6	58.5	66.6	95.6	61.1	73.6	2L	3825675	3827099	1425	1	protein_coding	sloppy paired 1 [Source:FlyBase gene name;Acc:FBgn0003430]
FBgn0052085	CG32085	21.8	0.16		0.49	0.2	0.79	0.43	0.853992	29.7	13.3	11.8	25.1	18.9	32.2	18.3	25.4	3L	11650517	11680344	3030	-1	protein_coding
FBgn0036896	wnd	64.4	0.16		0.28	0.21	0.79	0.43	0.855642	58.3	54.9	61.1	96.1	56.6	59.1	58.1	70.6	3L	19624406	19635783	5251	-1	protein_coding	wallenda [Source:FlyBase gene name;Acc:FBgn0036896]
FBgn0261963	mid	151.7	0.16		0.3	0.21	0.78	0.43	0.857922	124.6	119.5	163.9	148.3	84.4	269.5	136	167.4	2L	5461639	5467610	2920	1	protein_coding	midline [Source:FlyBase gene name;Acc:FBgn0261963]
FBgn0263504	CR43493	49.8	0.16		0.31	0.21	0.78	0.44	0.859081	32	48.7	52.5	55.4	66.6	43.5	44.4	55.1	X	22487854	22490872	2088	-1	lincRNA
FBgn0032730	CG10431	31.7	0.16		0.38	0.21	0.78	0.44	0.859452	32	29.2	21.4	24	48.7	34.8	27.6	35.8	2L	18974710	18978187	3355	1	protein_coding
FBgn0038549	CG17802	55.4	0.16		0.3	0.21	0.77	0.44	0.859953	67.5	36.3	46.1	51.2	65.6	66.1	49.9	60.9	3R	17803225	17805249	1706	-1	protein_coding
FBgn0052640	CG32640	39.9	0.16		0.34	0.21	0.77	0.44	0.859953	28.6	31	46.1	31.3	52.7	49.6	35.2	44.5	X	13178005	13178523	466	1	protein_coding
FBgn0024975	CG2712	86.6	0.16		0.27	0.21	0.77	0.44	0.86006	69.7	106.2	58.9	67.9	99.3	117.4	78.3	94.9	X	2732469	2734402	1804	1	protein_coding
FBgn0031737	obst-E	46.8	0.16		0.33	0.21	0.76	0.45	0.86052	48	49.6	26.8	36.6	59.6	60	41.5	52.1	2L	5762553	5766142	1810	-1	protein_coding	obstructor-E [Source:FlyBase gene name;Acc:FBgn0031737]
FBgn0037619	CG8159	65	0.16		0.26	0.21	0.76	0.45	0.86052	57.2	53.1	67.5	58.5	62.6	91.3	59.3	70.8	3R	8726854	8728370	1328	1	protein_coding
FBgn0039178	CG6356	50.5	0.16		0.28	0.21	0.75	0.45	0.862232	49.2	52.2	35.4	57.5	47.7	60.9	45.6	55.3	3R	24283955	24288617	2887	1	protein_coding
FBgn0011670	Mst57Dc	9.3	0.16		2.11	0.12	1.35	#N/A	#N/A	1.1	7.1	2.1	1	42.7	1.7	3.5	15.2	3R	25829321	25829698	378	-1	protein_coding	Male-specific transcript 57Dc [Source:FlyBase gene name;Acc:FBgn0011670]
FBgn0024920	Ts	6	0.16		1.25	0.14	1.12	0.26	#N/A	1.1	6.2	3.2	4.2	10.9	10.4	3.5	8.5	2L	2968293	2969638	1346	-1	protein_coding	Ts [Source:FlyBase gene name;Acc:FBgn0024920]
FBgn0030050	CG12111	6.9	0.16		1.4	0.14	1.18	0.24	#N/A	0	8	3.2	13.6	8.9	7.8	3.7	10.1	X	8570208	8570948	675	-1	protein_coding
FBgn0031470	CG18557	6.6	0.16		1.27	0.14	1.1	0.27	#N/A	3.4	1.8	6.4	9.4	15.9	2.6	3.9	9.3	2L	2844601	2845734	1073	-1	protein_coding
FBgn0032122	CG31883	5.2	0.16		3.13	0.11	1.52	0.13	#N/A	0	0	3.2	4.2	21.9	1.7	1.1	9.3	2L	9528515	9529648	1134	1	protein_coding
FBgn0032484	kek4	2.4	0.16		3.62	0.1	1.56	0.12	#N/A	0	0.9	0	5.2	4	4.3	0.3	4.5	2L	13212335	13215350	2703	-1	protein_coding	kekkon4 [Source:FlyBase gene name;Acc:FBgn0032484]
FBgn0035859	CG13678	6.1	0.16		1.32	0.14	1.14	0.25	#N/A	1.1	7.1	2.1	4.2	10.9	11.3	3.5	8.8	3L	8222141	8222953	561	1	protein_coding
FBgn0052036	CG32036	5.2	0.16		1.62	0.13	1.24	0.22	#N/A	2.3	5.3	0	6.3	7.9	9.6	2.5	7.9	3L	9488050	9489233	709	-1	protein_coding
FBgn0052703	Erk7	6.8	0.16		1.54	0.13	1.21	0.23	#N/A	2.3	8	0	12.5	5	13	3.4	10.2	X	9261376	9267698	4014	-1	protein_coding	Extracellularly regulated kinase 7 [Source:FlyBase gene name;Acc:FBgn0052703]
FBgn0260995	CG42596	7.5	0.16		0.82	0.17	0.94	0.35	#N/A	4.6	5.3	6.4	9.4	8.9	10.4	5.4	9.6	2R	3066499	3191011	993	1	protein_coding
FBgn0261055	Sfp26Ad	10.3	0.16		2.31	0.11	1.38	#N/A	#N/A	2.3	8	0	4.2	46.7	0.9	3.4	17.2	2L	5942623	5943304	612	-1	protein_coding	Seminal fluid protein 26Ad [Source:FlyBase gene name;Acc:FBgn0261055]
FBgn0262847	CR43211	5.2	0.16		1.34	0.14	1.15	0.25	#N/A	2.3	5.3	1.1	9.4	7	6.1	2.9	7.5	X	11597748	11599638	1188	1	pseudogene
FBgn0266200	CR44895	6	0.16		1.33	0.14	1.14	0.26	#N/A	2.3	2.7	5.4	3.1	6	16.5	3.4	8.5	X	6744879	6746423	1036	1	lincRNA
FBgn0267653	CR45991	7.4	0.16		0.99	0.16	1.04	0.3	#N/A	2.3	7.1	5.4	6.3	12.9	10.4	4.9	9.9	3R	27411671	27412297	531	1	lincRNA
FBgn0033663	ERp60	11535.6	0.15	1.10957	0.15	0.06	2.37	0.02	0.154243	10626	11251.9	10881.4	12048.1	12123.3	12282.7	10919.8	12151.4	2R	11887568	11890979	1807	-1	protein_coding	ERp60 [Source:FlyBase gene name;Acc:FBgn0033663]
FBgn0037643	skap	18691.1	0.15	1.10957	0.16	0.07	2.27	0.02	0.18558	17933	16985.8	18097.1	18987.7	19862.5	20280.7	17672	19710.3	3R	8938683	8943027	2282	1	protein_coding	skpA associated protein [Source:FlyBase gene name;Acc:FBgn0037643]
FBgn0037671	VhaM8.9	14976.2	0.15	1.10957	0.16	0.07	2.26	0.02	0.190496	14138.3	13708.2	14652.1	16363.5	15553.8	15441.4	14166.2	15786.2	3R	9260638	9262590	1468	1	protein_coding	Vacuolar H[+] ATPase M8.9 accessory subunit [Source:FlyBase gene name;Acc:FBgn0037671]
FBgn0250753	kra	20376.7	0.15	1.10957	0.15	0.07	2.22	0.03	0.201469	18612.1	20013.9	19232.9	20798.1	22198.1	21404.9	19286.3	21467.1	3R	5595364	5601136	2866	-1	protein_coding	krasavietz [Source:FlyBase gene name;Acc:FBgn0250753]
FBgn0035772	Sh3beta	3419.9	0.15		0.16	0.08	1.99	0.05	0.29366	3314.5	3096.2	3283.2	3771.2	3532.8	3521.3	3231.3	3608.4	3L	7364584	7369260	3187	-1	protein_coding	Sh3beta [Source:FlyBase gene name;Acc:FBgn0035772]
FBgn0035020	CG13585	3335.6	0.15		0.15	0.08	1.91	0.06	0.332432	3005.8	3306.9	3161	3553.9	3572.5	3413.4	3157.9	3513.3	2R	24531594	24533391	1043	1	protein_coding
FBgn0039674	CG1907	5653.4	0.15		0.16	0.08	1.85	0.06	0.357784	5669.7	5179	5177.6	5646.4	5888.3	6359.1	5342.1	5964.6	3R	29619065	29620758	1623	1	protein_coding
FBgn0004419	me31B	1882.7	0.15		0.16	0.08	1.83	0.07	0.367469	1865.9	1751.7	1725.2	2025.6	1959.1	1968.4	1780.9	1984.4	2L	10239341	10242172	1845	1	protein_coding	maternal expression at 31B [Source:FlyBase gene name;Acc:FBgn0004419]
FBgn0263977	Tim17b	6485.5	0.15		0.16	0.08	1.8	0.07	0.380629	5956.7	6404.9	6042.4	6316	6870.9	7322.5	6134.6	6836.4	3R	3734855	3745306	961	1	protein_coding
FBgn0037447	Neurochondrin	30279.9	0.15		0.16	0.08	1.8	0.07	0.381399	30737	26141.7	29079.2	31066.1	31255.6	33399.8	28652.6	31907.2	3R	6468437	6471016	2580	1	protein_coding	Neurochondrin [Source:FlyBase gene name;Acc:FBgn0037447]
FBgn0000454	Dip-B	5229.2	0.15		0.16	0.09	1.78	0.07	0.39218	4957.4	5331.2	4519.7	5711.2	5292.2	5563.6	4936.1	5522.3	3R	13782288	13785676	2102	1	protein_coding	Dipeptidase B [Source:FlyBase gene name;Acc:FBgn0000454]
FBgn0262716	Arp3	2300.8	0.15		0.16	0.09	1.75	0.08	0.402974	2244.3	2215.5	2067	2280.5	2465.8	2531.8	2175.6	2426	3L	8113407	8115902	1983	-1	protein_coding	Actin-related protein 3 [Source:FlyBase gene name;Acc:FBgn0262716]
FBgn0004465	Su(P)	3066.9	0.15		0.16	0.09	1.74	0.08	0.408122	3018.4	2807.7	2861	2977.3	3258.6	3478.7	2895.7	3238.2	3L	16610662	16612199	1412	-1	protein_coding	Suppressor of ref(2)P sterility [Source:FlyBase gene name;Acc:FBgn0004465]
FBgn0039830	CG1746	387590	0.15		0.16	0.09	1.66	0.1	0.451667	378861	366641	352102	361748	411170	455018	365868	409312	3R	31216145	31219630	1980	-1	protein_coding
FBgn0038145	Droj2	20615.1	0.15		0.16	0.09	1.65	0.1	0.457701	20767.3	18919	18722.8	22093.5	23768.8	19419.1	19469.7	21760.5	3R	13382106	13385283	2373	1	protein_coding	DnaJ-like-2 [Source:FlyBase gene name;Acc:FBgn0038145]
FBgn0039751	CG1983	1409.5	0.15		0.16	0.09	1.62	0.11	0.471705	1311.4	1283.5	1405.8	1493.9	1416.7	1545.9	1333.6	1485.5	3R	30175786	30177700	1582	-1	protein_coding
FBgn0263397	Ih	45530.2	0.15		0.16	0.09	1.62	0.11	0.472161	43497.6	38709.8	46732.6	45180.5	46537.2	52523.2	42980	48080.3	2R	14276130	14300095	12715	1	protein_coding	I[[h]] channel [Source:FlyBase gene name;Acc:FBgn0263397]
FBgn0032229	CG5045	1862.2	0.15		0.16	0.09	1.62	0.11	0.472992	1843	1805.7	1624.4	1840.7	1979	2080.6	1757.7	1966.8	2L	10356795	10358078	1175	1	protein_coding
FBgn0016672	Ipp	1674.3	0.15		0.15	0.09	1.61	0.11	0.475775	1688.7	1533.1	1537.6	1685	1770.4	1831.1	1586.5	1762.2	3R	13958789	13960474	1402	1	protein_coding	Inositol polyphosphate 1-phosphatase [Source:FlyBase gene name;Acc:FBgn0016672]
FBgn0033564	Pex6	1985.3	0.15		0.16	0.1	1.61	0.11	0.475775	1750.4	1831.4	2040.2	1978.6	2185.6	2125.8	1874	2096.7	2R	10879974	10883202	2953	1	protein_coding	Peroxin 6 [Source:FlyBase gene name;Acc:FBgn0033564]
FBgn0046114	Gclm	2181.9	0.15		0.16	0.09	1.59	0.11	0.4876	2096.8	2119	1968.4	2533.3	2155.8	2218	2061.4	2302.4	3R	22685006	22686510	1505	-1	protein_coding	Glutamate-cysteine ligase modifier subunit [Source:FlyBase gene name;Acc:FBgn0046114]
FBgn0027493	AdSS	10534.9	0.15		0.16	0.1	1.58	0.11	0.492743	10455.7	8820.4	10570.6	11983.3	10980.9	10398.6	9948.9	11120.9	3R	20824667	20830580	1951	-1	protein_coding	Adenylosuccinate Synthetase [Source:FlyBase gene name;Acc:FBgn0027493]
FBgn0028398	Taf10	1450.4	0.15		0.16	0.1	1.55	0.12	0.510469	1290.8	1493.2	1327.6	1513.7	1491.2	1585.9	1370.6	1530.3	2L	2767890	2768612	664	1	protein_coding	TBP-associated factor 10 [Source:FlyBase gene name;Acc:FBgn0028398]
FBgn0034075	Asph	5617.4	0.15		0.16	0.1	1.55	0.12	0.51105	5826.4	4923.1	5154.1	5481.3	5777	6542.6	5301.2	5933.7	2R	16110331	16116996	4157	1	protein_coding	Aspartyl beta-hydroxylase [Source:FlyBase gene name;Acc:FBgn0034075]
FBgn0034689	CG2921	955.3	0.15		0.16	0.1	1.53	0.13	0.520241	965	878.9	860.4	999.7	1047.1	980.7	901.4	1009.2	2R	22073538	22075308	1597	-1	protein_coding
FBgn0033751	CG8818	4015	0.15		0.16	0.1	1.5	0.13	0.537121	4264.6	3668.9	3446	3987.5	4226.2	4496.8	3793.2	4236.8	2R	12517264	12518912	1535	-1	protein_coding
FBgn0051146	Nlg1	2128.6	0.15		0.16	0.1	1.5	0.13	0.537353	2207.8	1780	2043.4	2333.8	2208.5	2198	2010.4	2246.7	3R	7658247	7694874	6006	1	protein_coding	Neuroligin 1 [Source:FlyBase gene name;Acc:FBgn0051146]
FBgn0010269	Dsor1	788.3	0.15		0.16	0.1	1.5	0.13	0.542365	742	732.9	757.6	877.5	801.7	818.1	744.2	832.5	X	9247342	9250037	1799	1	protein_coding	Downstream of raf1 [Source:FlyBase gene name;Acc:FBgn0010269]
FBgn0033184	CG12736	1507.3	0.15		0.16	0.1	1.44	0.15	0.566877	1591.5	1289.6	1390.8	1528.3	1613.4	1630.2	1424	1590.6	2R	7508527	7510357	1711	-1	protein_coding
FBgn0035469	CG14977	862.9	0.15		0.16	0.1	1.44	0.15	0.569353	782	814.3	848.7	859.8	896.1	976.4	815	910.8	3L	3896900	3897498	543	1	protein_coding
FBgn0034059	CG8320	1898.2	0.15		0.16	0.1	1.43	0.15	0.573051	1702.4	2003.1	1676.9	1875.2	2126	2005.8	1794.1	2002.3	2R	15992408	15993707	981	1	protein_coding
FBgn0039249	CG11168	897.3	0.15		0.16	0.11	1.42	0.16	0.581505	930.7	799.3	812.2	968.4	957.7	915.5	847.4	947.2	3R	24918106	24922385	3373	1	protein_coding
FBgn0038474	mRpS11	992.8	0.15		0.16	0.1	1.4	0.16	0.590549	973	974.5	869	984.1	1039.2	1117.2	938.8	1046.8	3R	17072732	17073795	729	1	protein_coding	mitochondrial ribosomal protein S11 [Source:FlyBase gene name;Acc:FBgn0038474]
FBgn0015296	Shc	1334.2	0.15		0.16	0.11	1.4	0.16	0.594408	1385.7	1143.6	1252.6	1353.9	1513.1	1356.3	1260.6	1407.8	3L	9427010	9428671	1600	1	protein_coding	SHC-adaptor protein [Source:FlyBase gene name;Acc:FBgn0015296]
FBgn0085474	CG34445	664.5	0.15		0.16	0.11	1.39	0.17	0.599804	656.3	596.6	631.1	676.9	710.3	715.6	628	700.9	2R	22647892	22648478	527	-1	protein_coding
FBgn0019982	Gs1l	4016.7	0.15		0.17	0.11	1.37	0.17	0.608098	3938.7	3779.5	3641.1	3715.9	4027.5	4997.6	3786.4	4247	2L	4455137	4456807	1259	-1	protein_coding	GS1-like [Source:FlyBase gene name;Acc:FBgn0019982]
FBgn0013675	mt:CoII	109193	0.15		0.16	0.11	1.37	0.17	0.610046	92091	94723.2	122678	114002	111872	119794	103164	115222	dmel_mitochondrion_genome	3083	3767	685	1	protein_coding	mitochondrial Cytochrome c oxidase subunit II [Source:FlyBase gene name;Acc:FBgn0013675]
FBgn0260484	HIP	1142.6	0.15		0.17	0.11	1.36	0.17	0.61472	1120.5	1094.9	1015.8	1049.9	1274.6	1299.8	1077.1	1208.1	X	3799150	3801570	2050	1	protein_coding	Hsc/Hsp70-interacting protein [Source:FlyBase gene name;Acc:FBgn0260484]
FBgn0033716	Den1	858.8	0.15		0.17	0.11	1.36	0.17	0.615385	736.3	791.3	900.1	875.4	892.1	957.3	809.2	908.3	2R	12337797	12339544	1406	1	protein_coding	Deneddylase 1 [Source:FlyBase gene name;Acc:FBgn0033716]
FBgn0004903	Rb97D	663.7	0.15		0.16	0.11	1.34	0.18	0.625029	666.6	586	629	697.8	726.2	676.4	627.2	700.2	3R	26872129	26875742	3286	-1	protein_coding	Ribonuclear protein at 97D [Source:FlyBase gene name;Acc:FBgn0004903]
FBgn0030018	slpr	710.4	0.15		0.16	0.11	1.32	0.19	0.635876	651.7	648.8	714.7	729.2	801.7	716.4	671.7	749.1	X	8170229	8177185	5615	-1	protein_coding	slipper [Source:FlyBase gene name;Acc:FBgn0030018]
FBgn0037573	eIF4AIII	1040.5	0.15		0.16	0.11	1.32	0.19	0.636695	899.8	1085.2	961.2	1021.7	1189.2	1085.9	982	1098.9	3R	8313208	8314864	1481	1	protein_coding	eIF4AIII [Source:FlyBase gene name;Acc:FBgn0037573]
FBgn0040230	dbo	870.6	0.15		0.16	0.11	1.31	0.19	0.643435	860.9	720.5	886.2	907.8	902.1	946	822.5	918.6	3L	15826888	15832004	3650	1	protein_coding	diablo [Source:FlyBase gene name;Acc:FBgn0040230]
FBgn0039109	CG10365	786.2	0.15		0.16	0.12	1.3	0.19	0.647282	804.9	692.2	728.6	908.9	804.7	778.2	741.9	830.6	3R	23723331	23731499	1985	1	protein_coding
FBgn0263602	Taspase1	675.7	0.15		0.16	0.11	1.3	0.19	0.648719	674.6	651.5	590.4	711.4	748.1	678.2	638.8	712.6	3L	16085221	16087525	2159	-1	protein_coding	Taspase 1 [Source:FlyBase gene name;Acc:FBgn0263602]
FBgn0038453	CG10326	676.3	0.15		0.17	0.12	1.29	0.2	0.649772	616.2	608.1	684.7	779.3	725.2	644.3	636.3	716.3	3R	16643605	16645171	1294	1	protein_coding
FBgn0034142	CG8306	971.5	0.15		0.17	0.12	1.27	0.2	0.661603	824.3	1018.8	899	1016.5	1139.5	931.2	914	1029	2R	16589518	16594646	2211	-1	protein_coding
FBgn0260987	vtd	854.3	0.15		0.16	0.12	1.26	0.21	0.665114	871.2	723.2	825.1	990.3	868.3	847.7	806.5	902.1	3L	27136525	27157999	2527	1	protein_coding	verthandi [Source:FlyBase gene name;Acc:FBgn0260987]
FBgn0032634	Rpb11	610.2	0.15		0.17	0.12	1.26	0.21	0.66512	578.5	601	544.3	595.5	718.3	623.4	574.6	645.7	2L	17409698	17410406	516	-1	protein_coding	Rpb11 [Source:FlyBase gene name;Acc:FBgn0032634]
FBgn0036433	CG9628	575.8	0.15		0.16	0.12	1.24	0.21	0.673399	591.1	510.7	528.3	580.8	588.1	655.6	543.4	608.2	3L	14622796	14628174	1179	1	protein_coding
FBgn0032516	CG9293	481.7	0.15		0.16	0.12	1.24	0.22	0.676261	471	468.2	425.4	497.3	499.7	528.6	454.9	508.5	2L	13385848	13387312	1044	-1	protein_coding
FBgn0003567	su(Hw)	626.3	0.15		0.17	0.12	1.23	0.22	0.679445	638	559.4	573.3	707.2	690.5	589.5	590.2	662.4	3R	14304455	14308589	3682	-1	protein_coding	suppressor of Hairy wing [Source:FlyBase gene name;Acc:FBgn0003567]
FBgn0032030	Wdr82	599.9	0.15		0.16	0.12	1.21	0.22	0.685062	594.5	527.5	577.6	678	647.7	573.8	566.5	633.2	2L	8374461	8375549	1089	1	protein_coding
FBgn0028411	Nxt1	450	0.15		0.16	0.12	1.21	0.23	0.685688	418.5	452.3	401.8	449.2	486.8	491.2	424.2	475.7	2R	23811321	23811974	540	-1	protein_coding	NTF2-related export protein 1 [Source:FlyBase gene name;Acc:FBgn0028411]
FBgn0036305	CG10984	716.4	0.15		0.17	0.13	1.2	0.23	0.690085	746.6	620.5	656.8	679	850.4	745.1	674.6	758.2	3L	12750119	12753402	2518	1	protein_coding
FBgn0032020	CG7787	517.6	0.15		0.17	0.13	1.2	0.23	0.691094	540.8	462.9	459.7	588.1	522.6	531.2	487.8	547.3	2L	8320328	8321285	888	1	protein_coding
FBgn0261530	nbs	440.2	0.15		0.17	0.13	1.2	0.23	0.691094	407	438.1	397.5	507.7	449	441.7	414.2	466.1	3L	9720414	9723194	2599	-1	protein_coding	nbs [Source:FlyBase gene name;Acc:FBgn0261530]
FBgn0028292	ric8a	433.3	0.15		0.17	0.13	1.18	0.24	0.700754	391	378.8	453.3	473.2	468.9	434.7	407.7	459	X	9256168	9259202	2970	1	protein_coding	ric8a [Source:FlyBase gene name;Acc:FBgn0028292]
FBgn0036889	CG14100	736.9	0.15		0.17	0.13	1.16	0.25	0.709899	769.5	714.3	596.8	694.7	783.8	862.5	693.5	780.3	3L	19589072	19590524	1393	-1	protein_coding
FBgn0013688	mt:srRNA	1078.6	0.15		0.17	0.13	1.14	0.25	0.715633	1102.2	830.3	1116.5	1234.8	1034.2	1153.8	1016.3	1140.9	dmel_mitochondrion_genome	14131	14916	786	-1	rRNA	mitochondrial small ribosomal RNA [Source:FlyBase gene name;Acc:FBgn0013688]
FBgn0265174	PIG-V	547	0.15		0.17	0.13	1.14	0.25	0.717603	564.8	524.9	457.5	530.7	571.2	633	515.7	578.3	2R	16955458	16957308	1851	1	protein_coding	Phosphatidylinositol glycan anchor biosynthesis, class V ortholog (H. sapiens) [Source:FlyBase gene name;Acc:FBgn0265174]
FBgn0030246	CG1582	339.1	0.15		0.17	0.13	1.14	0.26	0.719326	328.1	327.5	303.2	356.2	350.7	368.6	319.6	358.5	X	10894747	10899302	4243	-1	protein_coding
FBgn0031315	CG14341	373.5	0.15		0.18	0.14	1.11	0.27	0.733386	378.4	359.4	315	356.2	416.3	415.6	350.9	396	2L	1166506	1167211	646	1	protein_coding
FBgn0033308	CG8736	9.6	0.15		1.28	0.14	1.11	0.27	0.733386	0	12.4	4.3	6.3	14.9	20	5.6	13.7	2R	8594031	8595001	764	-1	protein_coding
FBgn0029712	CG15912	439.6	0.15		0.17	0.14	1.09	0.28	0.741009	463	426.6	352.5	458.6	478.9	458.2	414.1	465.2	X	4549070	4549957	888	1	protein_coding
FBgn0027597	CG17712	379.1	0.15		0.17	0.14	1.09	0.28	0.742619	360.1	359.4	350.4	347.9	447.1	409.5	356.6	401.5	2L	1750687	1752122	1436	-1	protein_coding
FBgn0003231	ref(2)P	60985.9	0.15		0.17	0.14	1.08	0.28	0.748131	71683.9	51294.7	49463.9	74702.5	62970.3	55800.2	57480.9	64491	2L	19542468	19545548	2395	1	protein_coding	refractory to sigma P [Source:FlyBase gene name;Acc:FBgn0003231]
FBgn0034307	CG10914	496.4	0.15		0.17	0.14	1.08	0.28	0.749235	513.4	485.1	404	511.9	478.9	585.1	467.5	525.3	2R	18158257	18160310	2054	1	protein_coding
FBgn0265182	CG44247	11	0.15		1.2	0.14	1.07	0.28	0.749356	3.4	8	8.6	35.5	8.9	1.7	6.7	15.4	2R	24876691	24881221	3629	1	protein_coding
FBgn0052343	Atac3	430.3	0.15		0.18	0.14	1.07	0.29	0.751714	364.7	470.9	376.1	412.6	472.9	484.3	403.9	456.6	3L	324985	327992	2354	-1	protein_coding	Ada2a-containing complex component 3 [Source:FlyBase gene name;Acc:FBgn0052343]
FBgn0052495	CG32495	258.7	0.15		0.18	0.15	1.05	0.3	0.761966	253.8	254	219.7	272.7	294.1	258.2	242.5	275	X	17899702	17906025	2838	1	protein_coding
FBgn0033528	trsn	308.5	0.15		0.17	0.14	1.04	0.3	0.763315	268.7	315.1	287.2	353.1	315.9	311.3	290.3	326.8	2R	10479011	10480111	864	-1	protein_coding	translin [Source:FlyBase gene name;Acc:FBgn0033528]
FBgn0036386	CG8833	237.9	0.15		0.18	0.15	1.03	0.3	0.767192	243.5	207.1	218.6	235	260.3	262.6	223.1	252.6	3L	13925882	13929000	3002	-1	protein_coding
FBgn0039305	CG11858	292.2	0.15		0.19	0.16	0.99	0.32	0.786963	248.1	300.1	272.2	258	328.8	346	273.4	311	3R	25262741	25263292	493	1	protein_coding
FBgn0051683	CG31683	183.2	0.15		0.19	0.16	0.99	0.32	0.786963	168.1	167.3	178.9	199.5	188.8	196.5	171.4	194.9	2L	20447734	20449964	2031	-1	protein_coding
FBgn0022724	Taf8	234.4	0.15		0.18	0.16	0.98	0.32	0.787247	237.8	231.9	188.6	234	265.3	248.7	219.4	249.3	X	18101970	18103482	1341	1	protein_coding	TBP-associated factor 8 [Source:FlyBase gene name;Acc:FBgn0022724]
FBgn0034789	PIP5K59B	221.5	0.15		0.18	0.15	0.98	0.33	0.789737	203.5	223.1	197.2	228.8	252.3	224.3	207.9	235.1	2R	22874769	22881436	3556	1	protein_coding	PIP5K59B [Source:FlyBase gene name;Acc:FBgn0034789]
FBgn0037855	CG6621	241.4	0.15		0.17	0.15	0.96	0.34	0.796079	213.8	214.2	252.9	259.1	272.2	236.5	227	255.9	3R	10889768	10893531	3115	-1	protein_coding
FBgn0027553	NELF-B	225	0.15		0.19	0.16	0.95	0.34	0.797963	201.2	234.6	195	246.5	264.3	208.7	210.3	239.8	X	7725996	7728361	2226	-1	protein_coding	NELF-B [Source:FlyBase gene name;Acc:FBgn0027553]
FBgn0031689	Cyp28d1	540.4	0.15		0.18	0.15	0.95	0.34	0.79875	393.3	572.7	555.1	611.1	619.9	490.4	507	573.8	2L	5210460	5212445	1617	1	protein_coding	Cyp28d1 [Source:FlyBase gene name;Acc:FBgn0031689]
FBgn0038128	Ravus	242.6	0.15		0.17	0.15	0.95	0.34	0.799086	237.8	216.9	229.3	292.5	242.4	236.5	228	257.1	3R	13262733	13264061	1269	-1	protein_coding	Ravus [Source:FlyBase gene name;Acc:FBgn0038128]
FBgn0032258	CG7456	350.6	0.15		0.18	0.16	0.94	0.35	0.806881	313.3	310.7	361.1	408.5	421.2	288.7	328.4	372.8	2L	10485538	10488622	2666	-1	protein_coding
FBgn0032819	CG10463	290	0.15		0.19	0.16	0.93	0.35	0.809671	264.1	308.9	241.1	294.6	264.3	366.9	271.4	308.6	2L	19758879	19760986	1921	1	protein_coding
FBgn0032117	FucTB	274.6	0.15		0.18	0.16	0.93	0.35	0.811125	227.5	288.6	257.2	300.9	249.4	324.3	257.7	291.5	2L	9428669	9431052	2029	-1	protein_coding	FucTB [Source:FlyBase gene name;Acc:FBgn0032117]
FBgn0036834	CG6836	276.4	0.15		0.19	0.16	0.91	0.36	0.817901	214.9	294.8	265.7	255.9	343.7	283.4	258.5	294.4	3L	18950629	18955406	1309	1	protein_coding
FBgn0025457	Bub3	217.1	0.15		0.18	0.16	0.9	0.37	0.820615	197.8	221.3	191.8	216.2	207.6	267.8	203.6	230.6	3R	29674007	29675421	1362	-1	protein_coding	Bub3 [Source:FlyBase gene name;Acc:FBgn0025457]
FBgn0031287	CG4291	183.2	0.15		0.19	0.17	0.9	0.37	0.82111	194.4	162	156.4	174.5	227.5	184.3	170.9	195.4	2L	851251	852730	1310	-1	protein_coding
FBgn0259705	CG42359	219.8	0.15		0.18	0.16	0.89	0.37	0.823792	188.6	186.8	243.2	218.3	222.5	259.1	206.2	233.3	3R	19161259	19162300	966	-1	protein_coding
FBgn0034000	CG11808	148.2	0.15		0.19	0.17	0.88	0.38	0.825063	138.3	143.4	133.9	149.4	171.9	152.2	138.6	157.8	2R	15216207	15217070	801	1	protein_coding
FBgn0037770	Art4	183.7	0.15		0.19	0.17	0.88	0.38	0.827459	188.6	152.2	173.6	220.4	203.7	163.5	171.5	195.8	3R	9982816	9986060	3071	-1	protein_coding	Arginine methyltransferase 4 [Source:FlyBase gene name;Acc:FBgn0037770]
FBgn0025635	CG17829	199.8	0.15		0.18	0.17	0.86	0.39	0.833355	172.6	192.1	196.1	255.9	199.7	182.6	186.9	212.7	X	625542	628016	2256	1	protein_coding
FBgn0038850	CG17279	9.8	0.15		0.73	0.17	0.86	0.39	0.834022	9.1	3.5	9.6	8.4	16.9	11.3	7.4	12.2	3R	21050014	21050943	810	-1	protein_coding
FBgn0036656	CG13026	26	0.15		0.65	0.18	0.85	0.4	0.836285	24	29.2	7.5	9.4	26.8	59.1	20.2	31.8	3L	16724678	16726169	1431	-1	protein_coding
FBgn0039593	CG9989	12.8	0.15		0.63	0.18	0.85	0.4	0.836444	12.6	7.1	10.7	11.5	23.8	11.3	10.1	15.5	3R	28670704	28672021	1214	1	protein_coding
FBgn0016762	angel	225	0.15		0.19	0.17	0.84	0.4	0.837989	203.5	174.4	254	212.1	278.2	227.8	210.6	239.3	2R	23694003	23695232	1230	1	protein_coding	angel [Source:FlyBase gene name;Acc:FBgn0016762]
FBgn0086704	stops	16.3	0.15		0.61	0.18	0.82	0.41	0.843048	14.9	15	8.6	15.7	34.8	8.7	12.8	19.7	3R	31158156	31169106	2297	-1	protein_coding	slow termination of phototransduction [Source:FlyBase gene name;Acc:FBgn0086704]
FBgn0038237	Pde6	177.3	0.15		0.2	0.18	0.82	0.41	0.845333	188.6	169.1	137.2	167.1	236.4	165.2	165	189.6	3R	14513901	14558304	6535	-1	protein_coding	Phosphodiesterase 6 [Source:FlyBase gene name;Acc:FBgn0038237]
FBgn0030747	CG4301	14.9	0.15		0.62	0.18	0.82	0.41	0.845821	11.4	15	8.6	6.3	27.8	20	11.7	18	X	16405509	16414651	6107	1	protein_coding
FBgn0036423	CG3919	13.4	0.15		0.57	0.19	0.8	0.42	0.850909	14.9	8	9.6	18.8	9.9	19.1	10.8	16	3L	14410626	14412732	1406	1	protein_coding
FBgn0265068	CR44179	15.5	0.15		0.54	0.19	0.8	0.42	0.850909	11.4	12.4	13.9	19.8	25.8	9.6	12.6	18.4	3R	25491285	25493262	1978	-1	lincRNA
FBgn0003068	per	15.3	0.15		0.52	0.19	0.8	0.43	0.853833	12.6	13.3	11.8	20.9	21.9	11.3	12.5	18	X	2685580	2692780	4527	1	protein_coding	period [Source:FlyBase gene name;Acc:FBgn0003068]
FBgn0263619	CR43628	13.7	0.15		0.57	0.18	0.79	0.43	0.853941	10.3	15	7.5	18.8	20.9	9.6	10.9	16.4	3R	5607799	5609320	1379	1	lincRNA
FBgn0263027	CG43322	109.7	0.15		0.22	0.19	0.78	0.43	0.857682	110.9	102.7	91.1	123.3	90.4	140	101.6	117.9	2L	7013396	7014737	1272	1	protein_coding
FBgn0003028	ovo	112.9	0.15		0.22	0.19	0.78	0.43	0.857922	105.2	80.5	127.5	101.3	133.1	129.5	104.4	121.3	X	5048273	5070929	7400	1	protein_coding	ovo [Source:FlyBase gene name;Acc:FBgn0003028]
FBgn0050381	CG30381	93.9	0.15		0.2	0.19	0.78	0.44	0.858164	88	88.5	85.7	100.3	105.3	95.6	87.4	100.4	2R	7929658	7931016	1195	-1	protein_coding
FBgn0030054	Caf1-180	101.9	0.15		0.2	0.19	0.77	0.44	0.860158	92.6	103.6	87.9	127.4	98.4	101.7	94.7	109.2	X	8602137	8606304	4043	-1	protein_coding	Caf1-180 [Source:FlyBase gene name;Acc:FBgn0030054]
FBgn0030361	CG1492	84.5	0.15		0.22	0.2	0.77	0.44	0.860158	89.2	75.2	69.6	78.3	87.4	106.9	78	90.9	X	12009711	12012211	2289	-1	protein_coding
FBgn0032652	CG6870	89.8	0.15		0.24	0.2	0.77	0.44	0.860158	72	68.2	107.2	113.9	87.4	90.4	82.4	97.2	2L	17591315	17592299	985	-1	protein_coding
FBgn0259101	CG42249	38.8	0.15		0.45	0.2	0.77	0.44	0.860158	11.4	46.9	39.6	28.2	65.6	40.9	32.7	44.9	X	11096273	11108148	2648	1	protein_coding
FBgn0266183	CR44889	63.2	0.15		0.24	0.2	0.76	0.45	0.861697	64	52.2	57.9	62.7	74.5	67.8	58	68.3	X	19712934	19713821	832	1	lincRNA
FBgn0033756	CG17760	247.3	0.15		0.22	0.2	0.76	0.45	0.862146	245.8	176.1	262.5	391.7	209.6	198.2	228.2	266.5	2R	12625808	12628619	1535	1	protein_coding
FBgn0052163	CG32163	64.8	0.15		0.24	0.2	0.75	0.45	0.863701	57.2	60.2	61.1	80.4	59.6	70.4	59.5	70.2	3L	16587157	16588143	946	1	protein_coding
FBgn0052694	CG32694	119.2	0.15		0.21	0.2	0.74	0.46	0.866698	113.2	117.7	100.7	89.8	139.1	154.8	110.5	127.9	X	9989690	10006882	5996	1	protein_coding
FBgn0264255	para	52.7	0.15		0.26	0.21	0.74	0.46	0.86773	52.6	43.4	48.2	50.1	55.6	66.1	48.1	57.3	X	16455027	16533096	16309	-1	protein_coding	paralytic [Source:FlyBase gene name;Acc:FBgn0264255]
FBgn0030158	CG9686	27.2	0.15		0.35	0.21	0.74	0.46	0.868723	21.7	23	26.8	37.6	28.8	25.2	23.8	30.5	X	9879870	9880535	666	1	protein_coding
FBgn0025743	mbt	52.4	0.15		0.26	0.21	0.73	0.46	0.87064	57.2	44.3	41.8	50.1	56.6	64.3	47.7	57	X	16610685	16614856	3269	1	protein_coding	mushroom bodies tiny [Source:FlyBase gene name;Acc:FBgn0025743]
FBgn0032153	CG4537	56.8	0.15		0.26	0.21	0.73	0.47	0.873533	42.3	61.1	51.4	52.2	74.5	59.1	51.6	62	2L	9890885	9891336	393	1	protein_coding
FBgn0033668	CG13188	84.8	0.15		0.27	0.21	0.73	0.47	0.873826	53.7	100.9	76.1	65.8	121.2	91.3	76.9	92.8	2R	11939557	11967435	4532	1	protein_coding
FBgn0047095	CG33939	61.2	0.15		0.27	0.21	0.72	0.47	0.878019	41.2	77	48.2	59.5	67.6	73.9	55.5	67	X	19171077	19174900	553	-1	protein_coding	putative noncoding RNA 004:X [Source:FlyBase gene name;Acc:FBgn0047095]
FBgn0004573	5-HT7	36.3	0.15		0.34	0.21	0.71	0.47	0.878693	34.3	38.1	23.6	43.9	24.8	53	32	40.6	3R	30968236	31016875	4486	-1	protein_coding	5-hydroxytryptamine (serotonin) receptor 7 [Source:FlyBase gene name;Acc:FBgn0004573]
FBgn0086265	psd	37.1	0.15		0.31	0.21	0.71	0.48	0.880059	33.2	26.6	39.6	36.6	53.6	33	33.1	41.1	2L	5963087	5964951	1543	-1	protein_coding	palisade [Source:FlyBase gene name;Acc:FBgn0086265]
FBgn0013694	mt:tRNA:G	25.3	0.15		0.34	0.21	0.7	0.49	0.880857	22.9	18.6	25.7	26.1	31.8	27	22.4	28.3	dmel_mitochondrion_genome	5543	5607	65	1	tRNA	mitochondrial glycine tRNA [Source:FlyBase gene name;Acc:FBgn0013694]
FBgn0003483	spn-E	8.2	0.15		1.4	0.13	1.14	0.25	#N/A	0	7.1	6.4	3.1	18.9	13.9	4.5	12	3R	15837419	15844415	4678	1	protein_coding	spindle E [Source:FlyBase gene name;Acc:FBgn0003483]
FBgn0011692	pav	2.5	0.15		4.7	0.09	1.65	0.1	#N/A	0	0	0	6.3	5	3.5	0	4.9	3L	4242734	4246233	3207	1	protein_coding	pavarotti [Source:FlyBase gene name;Acc:FBgn0011692]
FBgn0032549	CG4650	3.1	0.15		1.84	0.12	1.25	0.21	#N/A	1.1	1.8	1.1	5.2	4	5.2	1.3	4.8	2L	14773814	14774981	964	-1	protein_coding
FBgn0034255	Oxp	7.4	0.15		1.14	0.14	1.04	0.3	#N/A	2.3	7.1	4.3	6.3	20.9	3.5	4.6	10.2	2R	17633797	17634167	371	-1	protein_coding	Oxpecker [Source:FlyBase gene name;Acc:FBgn0034255]
FBgn0034487	Efhc1.2	5.2	0.15		1.32	0.14	1.1	0.27	#N/A	1.1	4.4	3.2	11.5	3	7.8	2.9	7.4	2R	20239936	20242873	2572	1	protein_coding	EFHC1 homologue 2 [Source:FlyBase gene name;Acc:FBgn0034487]
FBgn0038009	CG17738	5	0.15		1.24	0.14	1.09	0.28	#N/A	1.1	4.4	3.2	7.3	6	7.8	2.9	7	3R	12270890	12271300	411	1	protein_coding
FBgn0038029	GstD11	3.8	0.15		2.55	0.11	1.38	0.17	#N/A	3.4	0	0	7.3	5	7	1.1	6.4	3R	12383336	12385624	1121	1	protein_coding	Glutathione S transferase D11 [Source:FlyBase gene name;Acc:FBgn0038029]
FBgn0038629	CG14304	2.5	0.15		4.74	0.09	1.63	0.1	#N/A	0	0	0	2.1	7	6.1	0	5	3R	18592801	18621327	3837	-1	protein_coding
FBgn0039203	CG13618	2.7	0.15		2.79	0.11	1.43	0.15	#N/A	1.1	0.9	0	2.1	5	7	0.7	4.7	3R	24524794	24527533	1021	1	protein_coding
FBgn0043530	Obp51a	2.9	0.15		2.27	0.11	1.33	0.18	#N/A	1.1	1.8	0	4.2	5	5.2	1	4.8	2R	15024375	15024839	398	-1	protein_coding	Odorant-binding protein 51a [Source:FlyBase gene name;Acc:FBgn0043530]
FBgn0053532	lectin-37Da	8.9	0.15		0.79	0.16	0.89	0.37	#N/A	4.6	11.5	3.2	12.5	10.9	10.4	6.4	11.3	2L	19418317	19419029	651	1	protein_coding	lectin-37Da [Source:FlyBase gene name;Acc:FBgn0053532]
FBgn0262877	CG43232	8.5	0.15		0.72	0.17	0.86	0.39	#N/A	4.6	6.2	8.6	12.5	8.9	10.4	6.4	10.6	2L	6932121	6932954	774	1	protein_coding
FBgn0264705	CR43974	5.2	0.15		1.27	0.14	1.09	0.27	#N/A	2.3	3.5	3.2	12.5	6	3.5	3	7.3	3L	8081924	8083200	853	-1	lincRNA
FBgn0264991	CG44142	6.1	0.15		1.03	0.15	1	0.32	#N/A	4.6	5.3	2.1	6.3	7	11.3	4	8.2	3R	13312855	13313188	334	-1	protein_coding
FBgn0267088	CR45532	3.5	0.15		1.62	0.13	1.18	0.24	#N/A	1.1	1.8	2.1	5.2	7	3.5	1.7	5.2	X	7120374	7120741	368	-1	lincRNA
FBgn0267439	CR45789	5	0.15		1.15	0.14	1.04	0.3	#N/A	2.3	2.7	4.3	8.4	7	5.2	3.1	6.8	2L	10392867	10393434	568	-1	lincRNA
FBgn0033816	CG4679	3883.3	0.14		0.15	0.07	1.91	0.06	0.332207	3775.2	3606.9	3675.3	4026.1	3942.1	4274.2	3685.8	4080.8	2R	13237256	13239468	2159	-1	protein_coding
FBgn0033382	Hydr1	4364.3	0.14		0.15	0.08	1.88	0.06	0.3479	4042.8	4408.9	3967.9	4565.2	4609.7	4591.5	4139.8	4588.8	2R	9132480	9135453	2742	1	protein_coding	alpha/beta hydrolase 1 [Source:FlyBase gene name;Acc:FBgn0033382]
FBgn0039132	AP-1sigma	2063.9	0.14		0.15	0.08	1.81	0.07	0.37999	1950.5	1888.9	2030.5	2227.2	2144.9	2141.4	1956.6	2171.2	3R	23958651	23962555	2026	1	protein_coding	Adaptor Protein complex 1, sigma subunit [Source:FlyBase gene name;Acc:FBgn0039132]
FBgn0030719	eIF5	2439.8	0.14		0.15	0.08	1.76	0.08	0.399224	2208.9	2331.5	2400.2	2530.2	2491.6	2676.2	2313.5	2566	X	15987008	15991974	3203	-1	protein_coding	eIF5 [Source:FlyBase gene name;Acc:FBgn0030719]
FBgn0266124	ghi	1801.1	0.14		0.15	0.08	1.74	0.08	0.410473	1705.8	1662.3	1761.6	1886.7	1849.8	1940.6	1709.9	1892.4	3L	9451876	9452790	697	1	protein_coding	ghiberti [Source:FlyBase gene name;Acc:FBgn0266124]
FBgn0032393	CG12264	4570.1	0.14		0.14	0.08	1.64	0.1	0.460729	4343.5	4126.5	4561.5	4506.7	4771.6	5110.6	4343.8	4796.3	2L	11999654	12001244	1533	1	protein_coding
FBgn0037835	CG14687	159240	0.14		0.15	0.09	1.61	0.11	0.47675	156784	133759	162284	163310	163857	175443	150942	167537	3R	10792904	10793643	740	1	protein_coding
FBgn0037890	CG17734	8334.4	0.14		0.15	0.09	1.59	0.11	0.489433	7861.5	7977.8	7870.4	7990.6	8526	9780.4	7903.2	8765.7	3R	11242208	11243999	1317	-1	protein_coding
FBgn0266268	FeCH	4570.8	0.14		0.14	0.09	1.57	0.12	0.501503	4358.3	4531.9	4143.6	4598.6	5230.6	4562	4344.6	4797.1	3R	31810460	31812296	1521	-1	protein_coding	Ferrochelatase [Source:FlyBase gene name;Acc:FBgn0266268]
FBgn0029155	Men-b	4544.1	0.14		0.14	0.09	1.55	0.12	0.51284	4719.6	4070.8	4167.2	4517.1	4806.4	4983.7	4319.2	4769.1	3R	27151662	27157603	3381	1	protein_coding	Malic enzyme b [Source:FlyBase gene name;Acc:FBgn0029155]
FBgn0021856	l(2)k14505	1934.4	0.14		0.15	0.09	1.53	0.13	0.5227	1805.3	1878.3	1814.1	1861.6	2027.7	2219.7	1832.6	2036.3	2L	21261168	21262411	1055	1	protein_coding	lethal (2) k14505 [Source:FlyBase gene name;Acc:FBgn0021856]
FBgn0037469	Dpck	1287.1	0.14		0.14	0.09	1.49	0.14	0.545686	1186.8	1256.9	1225.8	1274.5	1371	1407.6	1223.2	1351	3R	7082182	7083251	914	1	protein_coding	Dephospho-CoA kinase [Source:FlyBase gene name;Acc:FBgn0037469]
FBgn0032453	CG6180	2362.7	0.14		0.15	0.1	1.45	0.15	0.563769	2266.1	2352.7	2107.7	2249.2	2552.2	2648.3	2242.2	2483.2	2L	12707661	12708680	1020	1	protein_coding
FBgn0034172	CG6665	1322	0.14		0.15	0.1	1.43	0.15	0.570354	1147.9	1258.7	1346.9	1368.5	1476.3	1333.7	1251.2	1392.8	2R	16957465	16958927	1395	1	protein_coding
FBgn0033989	CG7639	1889.2	0.14		0.15	0.1	1.42	0.15	0.575046	1918.5	1679.1	1775.5	1804.1	2047.5	2110.1	1791	1987.3	2R	14987660	14992230	1834	-1	protein_coding
FBgn0035622	CG10590	816.2	0.14		0.15	0.1	1.41	0.16	0.581694	732.9	794.9	792.9	861.8	844.5	870.3	773.6	858.9	3L	5601096	5603979	2653	-1	protein_coding
FBgn0013679	mt:ND1	20956.6	0.14		0.15	0.1	1.41	0.16	0.581863	19003.1	18271.9	22437.8	22162.4	20462.6	23402	19904.3	22009	dmel_mitochondrion_genome	11720	12658	939	-1	protein_coding	mitochondrial NADH-ubiquinone oxidoreductase chain 1 [Source:FlyBase gene name;Acc:FBgn0013679]
FBgn0024285	Srp54	1064.5	0.14		0.15	0.1	1.41	0.16	0.587371	1033.6	993.1	1003	1211.8	1073	1072.9	1009.9	1119.2	2L	9912911	9915044	2134	1	protein_coding	Srp54 [Source:FlyBase gene name;Acc:FBgn0024285]
FBgn0034735	CG4610	1271.3	0.14		0.15	0.1	1.37	0.17	0.611237	1319.4	1166.6	1135.8	1391.5	1336.2	1278.1	1207.3	1335.3	2R	22492197	22494295	2099	1	protein_coding
FBgn0261938	mtRNApol	871.7	0.14		0.14	0.1	1.37	0.17	0.611825	858.6	790.4	835.8	951.7	891.1	902.5	828.3	915.1	2L	1103254	1108373	4718	-1	protein_coding	mitochondrial RNA polymerase [Source:FlyBase gene name;Acc:FBgn0261938]
FBgn0034761	CG4250	8328.7	0.14		0.15	0.1	1.33	0.18	0.628796	7201.8	8349.5	8137.2	9505.4	7538.5	9239.6	7896.2	8761.1	2R	22663692	22664474	655	1	protein_coding
FBgn0022709	Adk1	14895.7	0.14		0.15	0.11	1.33	0.18	0.629119	15486.3	11935.2	14891	17021.7	15276.6	14763.2	14104.2	15687.2	3L	12200322	12204082	1266	-1	protein_coding	Adenylate kinase-1 [Source:FlyBase gene name;Acc:FBgn0022709]
FBgn0051648	CG31648	883.3	0.14		0.15	0.1	1.32	0.19	0.637596	911.2	789.5	816.5	915.1	925.9	941.6	839.1	927.5	2L	5526957	5527854	898	1	protein_coding
FBgn0027504	CG8878	591.7	0.14		0.15	0.11	1.31	0.19	0.639836	562.5	558.5	560.4	629.9	598.1	640.8	560.5	622.9	2R	12146024	12151057	4079	-1	protein_coding
FBgn0037653	CG11982	878.8	0.14		0.15	0.11	1.31	0.19	0.639836	872.4	807.2	821.9	993.5	861.3	916.4	833.8	923.7	3R	9006456	9008030	1575	1	protein_coding
FBgn0010435	emp	2091.7	0.14		0.15	0.11	1.29	0.2	0.653249	1832.7	2030.5	2079.8	1926.4	2205.5	2475.3	1981	2202.4	2R	24976456	24986070	3522	-1	protein_coding	epithelial membrane protein [Source:FlyBase gene name;Acc:FBgn0010435]
FBgn0034451	TBCB	1188.6	0.14		0.15	0.11	1.27	0.2	0.660958	1235.9	1144.5	996.5	1326.7	1172.3	1255.5	1125.6	1251.5	2R	19485494	19486837	1166	-1	protein_coding	tubulin-binding cofactor B [Source:FlyBase gene name;Acc:FBgn0034451]
FBgn0039379	CG5886	809.8	0.14		0.15	0.11	1.26	0.21	0.665303	832.3	740	735.1	818	834.5	899	769.1	850.5	3R	25851632	25853989	1894	1	protein_coding
FBgn0014023	mRpL47	858.9	0.14		0.15	0.11	1.25	0.21	0.668895	828.9	867.4	745.8	843	897.1	971.2	814	903.8	3R	9514822	9515908	905	-1	protein_coding	mitochondrial ribosomal protein L47 [Source:FlyBase gene name;Acc:FBgn0014023]
FBgn0045761	CHKov1	643.5	0.14		0.15	0.11	1.24	0.21	0.674628	612.8	577.1	638.6	625.8	718.3	688.6	609.5	677.5	3R	25323156	25329316	1463	-1	protein_coding	CHKov1 [Source:FlyBase gene name;Acc:FBgn0045761]
FBgn0030003	CG2116	815.8	0.14		0.15	0.11	1.23	0.22	0.676938	687.1	819.6	813.3	885.9	838.5	850.3	773.4	858.2	X	8129812	8131783	1972	1	protein_coding
FBgn0037549	CG7878	2081.4	0.14		0.15	0.11	1.23	0.22	0.679445	2229.5	1897.7	1801.2	2037.1	2111.1	2411.8	1976.2	2186.7	3R	8122725	8125273	2375	1	protein_coding
FBgn0004647	N	655.3	0.14		0.15	0.11	1.22	0.22	0.684547	646	602.8	616.1	740.7	686.5	639.9	621.6	689	X	3134870	3172221	10150	1	protein_coding	Notch [Source:FlyBase gene name;Acc:FBgn0004647]
FBgn0030141	Gga	592	0.14		0.16	0.12	1.19	0.23	0.692396	579.7	587.7	513.3	618.4	586.1	666.9	560.2	623.8	X	9601030	9604280	2360	1	protein_coding	Golgi-localized, gamma-adaptin ear containing, ARF binding protein [Source:FlyBase gene name;Acc:FBgn0030141]
FBgn0035192	CG9194	748.5	0.14		0.15	0.12	1.19	0.23	0.69347	753.4	671.8	701.9	698.9	809.7	855.5	709	788	3L	1235726	1242025	2974	1	protein_coding
FBgn0004169	up	13930.7	0.14		0.16	0.12	1.19	0.24	0.695912	15446.3	11066.9	13016.9	12951.7	15743.6	15358.8	13176.7	14684.7	X	13593474	13602578	2530	-1	protein_coding	upheld [Source:FlyBase gene name;Acc:FBgn0004169]
FBgn0032703	CG10343	501	0.14		0.16	0.12	1.16	0.25	0.709268	449.3	488.6	483.3	488.9	575.2	520.8	473.7	528.3	2L	18703473	18704454	843	1	protein_coding
FBgn0262117	IntS3	588.8	0.14		0.16	0.13	1.15	0.25	0.712161	579.7	492.1	596.8	615.3	670.6	578.2	556.2	621.4	2R	4235779	4242934	3382	-1	protein_coding	Integrator 3 [Source:FlyBase gene name;Acc:FBgn0262117]
FBgn0051390	MED7	541	0.14		0.15	0.12	1.15	0.25	0.712344	539.6	464.7	533.6	554.7	600.1	553	512.7	569.2	3R	10760071	10761032	901	-1	protein_coding	Mediator complex subunit 7 [Source:FlyBase gene name;Acc:FBgn0051390]
FBgn0030788	Sap30	409.3	0.14		0.16	0.13	1.15	0.25	0.713025	395.6	396.5	367.5	411.6	460	424.3	386.6	432	X	16787283	16789644	1994	1	protein_coding	SIN3-associated polypeptide 30 [Source:FlyBase gene name;Acc:FBgn0030788]
FBgn0033672	rho-7	543.6	0.14		0.16	0.13	1.11	0.27	0.733386	569.4	496.6	475.8	548.4	536.5	634.7	513.9	573.2	2R	11986513	11988787	1533	-1	protein_coding	rhomboid-7 [Source:FlyBase gene name;Acc:FBgn0033672]
FBgn0020440	Fak	607.1	0.14		0.15	0.13	1.1	0.27	0.738885	543.1	613.4	566.8	635.2	715.3	568.6	574.4	639.7	2R	19430659	19437259	5619	-1	protein_coding	Focal adhesion kinase [Source:FlyBase gene name;Acc:FBgn0020440]
FBgn0019952	Orct	5034.9	0.14		0.15	0.13	1.08	0.28	0.749235	4415.5	4443.4	5459.4	5497	6050.2	4343.8	4772.8	5297	3R	24276260	24278792	2533	1	protein_coding	Organic cation transporter [Source:FlyBase gene name;Acc:FBgn0019952]
FBgn0036141	wls	599.9	0.14		0.16	0.13	1.07	0.28	0.749356	538.5	508.1	655.8	660.2	646.8	590.4	567.4	632.4	3L	11166620	11169625	2574	-1	protein_coding	wntless [Source:FlyBase gene name;Acc:FBgn0036141]
FBgn0035714	CG8549	557.6	0.14		0.16	0.13	1.06	0.29	0.752671	489.3	499.2	593.6	566.2	542.4	654.7	527.4	587.8	3L	6752913	6754029	1037	1	protein_coding
FBgn0010830	l(3)04053	817.7	0.14		0.16	0.13	1.06	0.29	0.755153	879.2	709.9	731.9	914.1	931.9	739	773.6	861.7	3L	22738602	22741388	2469	-1	protein_coding	lethal (3) 04053 [Source:FlyBase gene name;Acc:FBgn0010830]
FBgn0035141	Cypl	308.4	0.14		0.16	0.14	1.04	0.3	0.76206	303	279.7	291.5	344.7	311	320.8	291.4	325.5	3L	542122	542931	718	-1	protein_coding	Cyclophilin-like [Source:FlyBase gene name;Acc:FBgn0035141]
FBgn0037707	RnpS1	555.2	0.14		0.15	0.13	1.04	0.3	0.762204	539.6	562.1	475.8	515	591.1	647.7	525.8	584.6	3R	9552034	9553747	1370	1	protein_coding	RNA-binding protein S1 [Source:FlyBase gene name;Acc:FBgn0037707]
FBgn0032814	CG10366	534.8	0.14		0.16	0.14	1.04	0.3	0.763315	598	443.5	474.7	542.2	559.3	591.2	505.4	564.2	2L	19584235	19586440	2062	1	protein_coding
FBgn0051719	RluA-1	429.3	0.14		0.17	0.14	1.03	0.3	0.766601	417.3	361.1	436.1	500.4	395.4	465.2	404.9	453.6	2L	10463340	10474349	3207	-1	protein_coding	RluA-1 [Source:FlyBase gene name;Acc:FBgn0051719]
FBgn0040339	MED22	586.4	0.14		0.16	0.14	1.02	0.31	0.77137	497.3	611.6	554	540.1	612	703.4	554.3	618.5	X	928139	928860	602	1	protein_coding	Mediator complex subunit 22 [Source:FlyBase gene name;Acc:FBgn0040339]
FBgn0005695	gcl	570.8	0.14		0.16	0.14	1.01	0.31	0.776366	548.8	524	544.3	638.3	680.5	488.6	539	602.5	2R	8724258	8728999	2509	1	protein_coding	germ cell-less [Source:FlyBase gene name;Acc:FBgn0005695]
FBgn0039102	SPE	1468.3	0.14		0.17	0.14	0.99	0.32	0.784107	1293.1	1644.6	1215.1	1319.4	1453.5	1884.1	1384.3	1552.3	3R	23686255	23688147	1267	1	protein_coding	Spatzle-Processing Enzyme [Source:FlyBase gene name;Acc:FBgn0039102]
FBgn0030915	CG6179	293.6	0.14		0.15	0.14	0.98	0.33	0.789141	267.5	271.7	294.7	296.7	304	326.9	278	309.2	X	18380082	18381479	1276	1	protein_coding
FBgn0035916	GAPsec	375.3	0.14		0.16	0.14	0.97	0.33	0.792721	384.2	348.7	333.2	365.6	371.6	448.6	355.4	395.3	3L	8622039	8623901	1544	-1	protein_coding	GTPase activating protein, SECIS-dependent read-through [Source:FlyBase gene name;Acc:FBgn0035916]
FBgn0051852	Tap42	583.4	0.14		0.16	0.14	0.97	0.33	0.792732	445.9	606.3	602.2	579.8	592.1	673.8	551.5	615.2	2L	13367617	13369021	1335	1	protein_coding	Two A-associated protein of 42kDa [Source:FlyBase gene name;Acc:FBgn0051852]
FBgn0029831	CG5966	4266.1	0.14		0.17	0.15	0.96	0.34	0.796702	3805	4184.1	4076.1	4640.4	5669.7	3221.3	4021.7	4510.5	X	5988791	5992640	3751	1	protein_coding
FBgn0263111	cac	340.4	0.14		0.16	0.14	0.95	0.34	0.801827	319	300.1	347.2	315.5	361.6	399.1	322.1	358.7	X	11931280	11985087	11923	-1	protein_coding	cacophony [Source:FlyBase gene name;Acc:FBgn0263111]
FBgn0015288	RpL22	259.5	0.14		0.16	0.14	0.94	0.34	0.803563	231	247	258.2	255.9	278.2	286.9	245.4	273.7	X	762560	765130	1100	-1	protein_coding	Ribosomal protein L22 [Source:FlyBase gene name;Acc:FBgn0015288]
FBgn0243514	eater	1163.2	0.14		0.17	0.15	0.93	0.35	0.811246	998.1	951.5	1339.4	1467.7	994.5	1227.7	1096.4	1230	3R	27095867	27099679	3301	-1	protein_coding	eater [Source:FlyBase gene name;Acc:FBgn0243514]
FBgn0263237	Cdk7	273.4	0.14		0.17	0.15	0.92	0.36	0.812746	265.3	237.2	271.1	251.8	288.1	326.9	257.9	288.9	X	5307465	5308983	1448	-1	protein_coding	Cyclin-dependent kinase 7 [Source:FlyBase gene name;Acc:FBgn0263237]
FBgn0051249	CG31249	210.8	0.14		0.17	0.16	0.92	0.36	0.813189	194.4	190.3	210	246.5	216.6	206.9	198.2	223.3	3R	17685689	17687071	1176	-1	protein_coding
FBgn0004908	Arl2	192	0.14		0.17	0.16	0.9	0.37	0.820681	196.7	177	168.2	193.3	199.7	217.4	180.6	203.4	3R	8341100	8341872	656	1	protein_coding	ADP ribosylation factor-like 2 [Source:FlyBase gene name;Acc:FBgn0004908]
FBgn0015621	Clp	299.1	0.14		0.17	0.16	0.89	0.37	0.822025	239	280.6	323.6	357.3	272.2	321.7	281	317.1	2L	819964	821209	1246	1	protein_coding	Clipper [Source:FlyBase gene name;Acc:FBgn0015621]
FBgn0051864	Qtzl	228.5	0.14		0.17	0.16	0.89	0.37	0.823093	203.5	224.8	217.5	220.4	227.5	277.4	215.3	241.8	2L	11995740	11996723	926	1	protein_coding	Quetzalcoatl [Source:FlyBase gene name;Acc:FBgn0051864]
FBgn0266282	jnj	218.6	0.14		0.16	0.15	0.88	0.38	0.826781	217.2	191.2	211.1	245.5	211.6	234.8	206.5	230.6	3R	24189050	24193423	3590	-1	protein_coding	java no jive [Source:FlyBase gene name;Acc:FBgn0266282]
FBgn0038396	CG5013	278.2	0.14		0.16	0.16	0.87	0.39	0.832273	287	239	262.5	252.8	337.8	290.4	262.8	293.7	3R	16049670	16050693	973	1	protein_coding
FBgn0052708	CG32708	185.8	0.14		0.18	0.17	0.86	0.39	0.833355	163.5	192.1	167.2	211	169.9	211.3	174.2	197.4	X	9085932	9086864	855	1	protein_coding
FBgn0046793	CG32236	13.3	0.14		0.77	0.16	0.86	0.39	0.834022	3.4	20.4	5.4	27.2	11.9	11.3	9.7	16.8	3L	4665927	4667389	1463	-1	protein_coding
FBgn0028552	gammaSnap1	225.4	0.14		0.16	0.16	0.85	0.4	0.836285	192.1	208	237.9	226.7	220.6	266.9	212.7	238.1	2R	24047145	24048903	1117	-1	protein_coding	gamma Soluble NSF attachment protein 1 [Source:FlyBase gene name;Acc:FBgn0028552]
FBgn0034644	CG10082	325.3	0.14		0.18	0.17	0.83	0.4	0.841131	330.4	228.4	356.8	341.6	395.4	299.1	305.2	345.4	2R	21646177	21657935	4426	1	protein_coding
FBgn0031114	cactin	221.3	0.14		0.18	0.17	0.83	0.41	0.841523	163.5	213.3	244.3	257	247.4	202.6	207	235.6	X	20424069	20426402	2334	1	protein_coding	cactin [Source:FlyBase gene name;Acc:FBgn0031114]
FBgn0031452	Cwc25	165.8	0.14		0.18	0.17	0.83	0.41	0.841523	180.6	138.1	147.9	175.5	159	193.9	155.5	176.1	2L	2745098	2746944	1730	1	protein_coding	Cwc25 [Source:FlyBase gene name;Acc:FBgn0031452]
FBgn0035754	MED4	231.9	0.14		0.17	0.17	0.83	0.41	0.841523	258.4	179.7	217.5	264.3	233.5	238.2	218.5	245.3	3L	7249529	7250527	941	-1	protein_coding	Mediator complex subunit 4 [Source:FlyBase gene name;Acc:FBgn0035754]
FBgn0052442	CG32442	137.6	0.14		0.18	0.17	0.83	0.41	0.841717	123.5	139.9	123.2	133.7	156	149.5	128.9	146.4	3L	21528218	21529333	942	-1	protein_coding
FBgn0065032	Arpc3B	220.6	0.14		0.17	0.17	0.82	0.41	0.845333	194.4	234.6	193.9	268.5	201.7	230.4	207.6	233.5	X	17104571	17105852	786	-1	protein_coding	Actin-related protein 2/3 complex, subunit 3B [Source:FlyBase gene name;Acc:FBgn0065032]
FBgn0035721	CG9948	199.4	0.14		0.19	0.18	0.81	0.42	0.850046	219.5	188.5	151.1	192.2	255.3	189.5	186.4	212.4	3L	6955991	6957440	1394	1	protein_coding
FBgn0028926	NC2beta	148	0.14		0.17	0.17	0.8	0.42	0.851866	124.6	140.7	152.2	153.6	161.9	154.8	139.2	156.8	2L	15007813	15008538	726	1	protein_coding	Negative Cofactor 2beta [Source:FlyBase gene name;Acc:FBgn0028926]
FBgn0027783	SMC2	145.9	0.14		0.19	0.18	0.79	0.43	0.853992	161.2	124.8	124.3	137.9	157	170.4	136.8	155.1	2R	14848621	14852653	3690	-1	protein_coding	Structural maintenance of chromosomes 2 [Source:FlyBase gene name;Acc:FBgn0027783]
FBgn0265595	CG44422	174.7	0.14		0.18	0.18	0.79	0.43	0.855632	149.8	139.9	202.5	190.1	174.9	191.3	164	185.4	X	11219379	11302783	8383	-1	protein_coding
FBgn0031422	CG9870	128.7	0.14		0.19	0.18	0.78	0.43	0.857682	107.5	131	122.2	152.5	137.1	121.7	120.2	137.1	2L	2383202	2384747	1493	1	protein_coding
FBgn0260006	drd	137.8	0.14		0.19	0.18	0.77	0.44	0.859452	139.5	127.5	118.9	173.4	116.2	151.3	128.6	147	X	15125753	15137311	3280	1	protein_coding	drop dead [Source:FlyBase gene name;Acc:FBgn0260006]
FBgn0034095	CG15701	120.8	0.14		0.18	0.18	0.77	0.44	0.859953	118.9	113.3	108.2	122.2	124.2	138.2	113.5	128.2	2R	16230198	16234087	3367	1	protein_coding
FBgn0036212	CG11597	193.6	0.14		0.19	0.18	0.77	0.44	0.859953	195.5	131	217.5	187	210.6	220	181.3	205.9	3L	11820338	11822275	1851	-1	protein_coding
FBgn0037876	CG4820	144.2	0.14		0.19	0.19	0.77	0.44	0.860158	155.5	100.9	147.9	168.2	146	146.9	134.8	153.7	3R	11216535	11217898	1187	1	protein_coding
FBgn0001259	in	15.2	0.14		0.56	0.18	0.76	0.45	0.86052	17.1	8	11.8	27.2	7.9	19.1	12.3	18.1	3L	20367198	20370259	3062	1	protein_coding	inturned [Source:FlyBase gene name;Acc:FBgn0001259]
FBgn0031001	CG7884	12.7	0.14		0.57	0.18	0.76	0.45	0.861067	10.3	8.9	11.8	9.4	10.9	25.2	10.3	15.2	X	19220622	19235910	3960	1	protein_coding
FBgn0035675	CG6610	123.6	0.14		0.18	0.18	0.76	0.45	0.861697	121.2	123.9	102.9	125.4	127.2	140.9	116	131.1	3L	6075536	6076258	586	1	protein_coding
FBgn0085242	CG34213	137.7	0.14		0.18	0.18	0.75	0.45	0.863701	122.3	125.7	138.2	175.5	145	119.1	128.8	146.6	2R	23967124	23967745	518	-1	protein_coding
FBgn0053301	CG33301	15	0.14		0.5	0.19	0.75	0.45	0.863995	8	15	13.9	17.8	22.8	12.2	12.3	17.6	2L	10049580	10051201	1563	1	protein_coding
FBgn0085447	sif	18.3	0.14		0.5	0.19	0.75	0.46	0.86526	22.9	9.7	12.9	26.1	26.8	11.3	15.2	21.4	3L	5657913	5749599	23781	1	protein_coding	still life [Source:FlyBase gene name;Acc:FBgn0085447]
FBgn0032452	CG15484	13	0.14		0.55	0.18	0.74	0.46	0.866698	14.9	6.2	10.7	20.9	14.9	10.4	10.6	15.4	2L	12706799	12707711	913	-1	protein_coding
FBgn0266309	CR44974	14.6	0.14		0.5	0.19	0.73	0.46	0.870765	6.9	13.3	16.1	15.7	21.9	13.9	12.1	17.1	2L	15746257	15747000	686	1	lincRNA
FBgn0265761	CR44568	83.4	0.14		0.21	0.2	0.73	0.46	0.871549	86.9	63.7	81.4	99.2	87.4	81.7	77.4	89.5	X	12622212	12622771	560	1	lincRNA
FBgn0030680	CG8944	128.1	0.14		0.21	0.2	0.72	0.47	0.875318	105.2	110.6	140.4	173.4	140.1	99.1	118.7	137.5	X	15741343	15746231	4350	-1	protein_coding
FBgn0031856	CG11322	15.8	0.14		0.47	0.19	0.72	0.47	0.876271	11.4	18.6	9.6	16.7	14.9	23.5	13.2	18.4	2L	6757864	6759628	1765	-1	protein_coding
FBgn0259150	CG42265	12.3	0.14		0.49	0.19	0.72	0.47	0.876363	10.3	9.7	10.7	12.5	14.9	15.7	10.2	14.4	X	5650567	5662861	8159	-1	protein_coding
FBgn0033654	Sobp	129.7	0.14		0.21	0.2	0.71	0.48	0.880059	147.5	100	114.7	100.3	162.9	153	120.7	138.7	2R	11827170	11839825	3104	-1	protein_coding	Sine oculis-binding protein [Source:FlyBase gene name;Acc:FBgn0033654]
FBgn0036381	CG8745	562.8	0.14		0.19	0.19	0.71	0.48	0.880059	587.7	369.1	620.4	798.1	383.5	618.2	525.7	599.9	3L	13860027	13866905	2429	-1	protein_coding
FBgn0036997	CG5955	178.5	0.14		0.22	0.2	0.71	0.48	0.880059	150.9	231.9	111.4	172.4	159	245.2	164.8	192.2	3L	20466944	20469592	1314	1	protein_coding
FBgn0039043	CG17121	142	0.14		0.2	0.19	0.71	0.48	0.880059	126.9	129.2	140.4	118	207.6	129.5	132.2	151.7	3R	23044664	23048214	1433	-1	protein_coding
FBgn0038733	CG11407	27.9	0.14		0.39	0.2	0.7	0.48	0.880221	25.2	31	16.1	23	48.7	23.5	24.1	31.7	3R	19781246	19783145	1789	1	protein_coding
FBgn0054021	CG34021	85.7	0.14		0.22	0.2	0.7	0.48	0.880221	60.6	96.5	80.4	78.3	97.4	100.9	79.1	92.2	2R	12336890	12337718	760	1	protein_coding
FBgn0041627	Ku80	160	0.14		0.19	0.19	0.7	0.49	0.880654	123.5	196.5	127.5	150.4	151	211.3	149.2	170.9	2L	15768630	15771159	2304	-1	protein_coding	Ku80 [Source:FlyBase gene name;Acc:FBgn0041627]
FBgn0014465	Cp7Fb	51.2	0.14		0.24	0.21	0.7	0.49	0.880857	45.7	46	49.3	52.2	55.6	58.3	47	55.4	X	8473837	8476071	2093	1	protein_coding	Chorion protein b at 7F [Source:FlyBase gene name;Acc:FBgn0014465]
FBgn0036536	CG12713	33.5	0.14		0.34	0.21	0.69	0.49	0.885016	20.6	34.5	33.2	54.3	27.8	30.4	29.4	37.5	3L	15832464	15833947	1351	1	protein_coding
FBgn0266429	AstA-R1	49.9	0.14		0.24	0.21	0.69	0.49	0.885855	46.9	42.5	48.2	53.3	54.6	53.9	45.9	53.9	X	3574536	3666724	3704	1	protein_coding	Allatostatin A receptor 1 [Source:FlyBase gene name;Acc:FBgn0266429]
FBgn0014073	Tie	63	0.14		0.28	0.21	0.68	0.5	0.888061	33.2	64.6	72.9	54.3	88.4	64.3	56.9	69	3L	4510698	4532145	5236	-1	protein_coding	Tie-like receptor tyrosine kinase [Source:FlyBase gene name;Acc:FBgn0014073]
FBgn0265831	CR44620	33.7	0.14		0.31	0.21	0.67	0.5	0.88931	25.2	32.8	32.1	34.5	49.7	27.8	30	37.3	X	13390235	13390560	326	-1	lincRNA
FBgn0031766	CG9117	66.2	0.14		0.24	0.21	0.67	0.5	0.891766	61.7	46.9	73.9	82.5	77.5	54.8	60.9	71.6	2L	6036997	6037902	906	-1	protein_coding
FBgn0015553	tos	23.2	0.14		0.36	0.2	0.66	0.51	0.89354	19.4	22.1	19.3	33.4	16.9	27.8	20.3	26	2L	18679631	18682075	2390	-1	protein_coding	tosca [Source:FlyBase gene name;Acc:FBgn0015553]
FBgn0011762	DNApol-alpha50	38.1	0.14		0.28	0.21	0.66	0.51	0.894342	32	27.4	43.9	47	41.7	36.5	34.5	41.8	3L	8340314	8344404	1569	1	protein_coding	DNA polymerase alpha 50kD [Source:FlyBase gene name;Acc:FBgn0011762]
FBgn0039687	CG7593	48.4	0.14		0.26	0.21	0.66	0.51	0.894342	35.4	48.7	48.2	59.5	38.7	60	44.1	52.8	3R	29724159	29724950	736	-1	protein_coding
FBgn0013732	sced	67.6	0.14		0.25	0.21	0.65	0.51	0.895318	88	57.5	39.6	73.1	86.4	60.9	61.7	73.5	2R	6657326	6660624	3299	1	protein_coding	scrambled [Source:FlyBase gene name;Acc:FBgn0013732]
FBgn0038872	Nelf-A	48.4	0.14		0.25	0.21	0.65	0.52	0.896357	44.6	37.2	51.4	50.1	43.7	63.5	44.4	52.4	3R	21223704	21229512	4648	1	protein_coding	Negative elongation factor A [Source:FlyBase gene name;Acc:FBgn0038872]
FBgn0004106	Cdk1	6	0.14		1.27	0.13	1.03	0.3	#N/A	0	7.1	3.2	10.4	8.9	6.1	3.4	8.5	2L	10384739	10386262	1082	-1	protein_coding	Cyclin-dependent kinase 1 [Source:FlyBase gene name;Acc:FBgn0004106]
FBgn0024319	Nach	2.3	0.14		3.54	0.1	1.48	0.14	#N/A	0	0.9	0	6.3	4	2.6	0.3	4.3	2R	16653205	16655046	1662	-1	protein_coding	Nach [Source:FlyBase gene name;Acc:FBgn0024319]
FBgn0029082	hbs	7.2	0.14		0.85	0.16	0.87	0.38	#N/A	2.3	3.5	9.6	9.4	8.9	9.6	5.2	9.3	2R	15011396	15042134	5478	1	protein_coding	hibris [Source:FlyBase gene name;Acc:FBgn0029082]
FBgn0029700	CG15576	6.7	0.14		1.56	0.12	1.13	0.26	#N/A	1.1	8.9	0	11.5	4	14.8	3.3	10.1	X	4251870	4252790	921	-1	protein_coding
FBgn0030643	CG15641	3.4	0.14		3.32	0.1	1.43	0.15	#N/A	0	1.8	0	3.1	14.9	0.9	0.6	6.3	X	15467891	15468303	413	1	protein_coding
FBgn0032057	CG9287	3.7	0.14		2.12	0.11	1.24	0.22	#N/A	1.1	0.9	2.1	1	2	14.8	1.4	5.9	2L	8676777	8679812	1979	-1	protein_coding
FBgn0037295	dpr16	4.4	0.14		1.33	0.13	1.07	0.29	#N/A	3.4	0.9	3.2	8.4	6	4.3	2.5	6.2	3R	5150908	5170121	2922	1	protein_coding	dpr16 [Source:FlyBase gene name;Acc:FBgn0037295]
FBgn0038028	CG10035	2.7	0.14		4.83	0.09	1.57	0.12	#N/A	0	0	0	7.3	7.9	0.9	0	5.4	3R	12380869	12382691	1754	-1	protein_coding
FBgn0038916	dnd	3.3	0.14		2.41	0.11	1.31	0.19	#N/A	2.3	0.9	0	1	6	9.6	1.1	5.5	3R	21885676	21887355	836	-1	protein_coding	dead end [Source:FlyBase gene name;Acc:FBgn0038916]
FBgn0040759	CG13177	5.8	0.14		1.1	0.14	1	0.32	#N/A	1.1	3.5	6.4	5.2	9.9	8.7	3.7	8	2R	12163675	12164896	1099	1	protein_coding
FBgn0040968	CG14933	8.2	0.14		0.71	0.17	0.82	0.41	#N/A	8	4.4	6.4	11.5	7	12.2	6.3	10.2	2L	11842828	11844012	1185	1	protein_coding
FBgn0042101	CG18744	7.1	0.14		0.88	0.15	0.89	0.37	#N/A	5.7	7.1	2.1	5.2	11.9	10.4	5	9.2	3R	7797078	7798771	1336	-1	protein_coding
FBgn0051279	CG31279	3.3	0.14		2.04	0.11	1.22	0.22	#N/A	0	2.7	1.1	9.4	4	2.6	1.2	5.3	3R	16430681	16432897	1582	1	protein_coding
FBgn0051659	CG31659	2.8	0.14		3.85	0.09	1.46	0.14	#N/A	0	0	1.1	3.1	11.9	0.9	0.4	5.3	2L	1358925	1359790	695	-1	protein_coding
FBgn0051872	CG31872	3.8	0.14		3.4	0.1	1.41	0.16	#N/A	0	0.9	1.1	4.2	16.9	0	0.7	7	2L	10639931	10643539	3401	1	protein_coding
FBgn0052815	CG32815	7.6	0.14		0.98	0.15	0.96	0.34	#N/A	2.3	10.6	2.1	7.3	9.9	13	5	10.1	X	932466	939424	3540	1	protein_coding
FBgn0053469	CG33469	4.1	0.14		1.75	0.12	1.2	0.23	#N/A	0	4.4	1.1	6.3	6	7	1.8	6.4	2R	14605652	14606302	651	-1	protein_coding
FBgn0259959	Sfp26Ac	2.3	0.14		4.58	0.09	1.59	0.11	#N/A	0	0	0	5.2	4	4.3	0	4.5	2L	5884350	5884774	309	-1	protein_coding	Seminal fluid protein 26Ac [Source:FlyBase gene name;Acc:FBgn0259959]
FBgn0259964	Sfp33A3	6.7	0.14		1.67	0.12	1.15	0.25	#N/A	1.1	6.2	2.1	2.1	26.8	1.7	3.2	10.2	2L	11839912	11840329	418	1	protein_coding	Seminal fluid protein 33A3 [Source:FlyBase gene name;Acc:FBgn0259964]
FBgn0263024	CG43319	5.1	0.14		2.44	0.11	1.34	0.18	#N/A	0	3.5	1.1	3.1	21.9	0.9	1.5	8.6	3R	27694318	27694541	224	1	protein_coding
FBgn0263451	CR43474	3.2	0.14		1.84	0.12	1.21	0.23	#N/A	1.1	0.9	2.1	8.4	4	2.6	1.4	5	3R	22629575	22630671	1097	1	lincRNA
FBgn0021979	l(2)k09913	8122.1	0.13		0.13	0.08	1.6	0.11	0.484871	8071.8	7224.5	7967.9	8088.8	8566.7	8812.7	7754.7	8489.4	2R	23067196	23071875	2411	1	protein_coding	lethal (2) k09913 [Source:FlyBase gene name;Acc:FBgn0021979]
FBgn0039184	CG6432	10629.9	0.13		0.14	0.08	1.59	0.11	0.486606	9786.8	10857.1	9718.8	11260.4	11755.8	10400.3	10120.9	11138.8	3R	24336922	24340645	2715	1	protein_coding
FBgn0003660	Syb	4361.2	0.13		0.13	0.08	1.55	0.12	0.51284	3805	4334.5	4334.3	4445	4681.2	4567.2	4157.9	4564.5	2R	10249435	10252417	1237	-1	protein_coding	Synaptobrevin [Source:FlyBase gene name;Acc:FBgn0003660]
FBgn0266666	Sem1	4860.1	0.13		0.14	0.09	1.49	0.14	0.543682	4630.4	5008.1	4230.4	5181.5	5300.2	4809.8	4623	5097.2	2L	7063986	7064467	427	1	protein_coding	Sem1 ortholog (S. cerevisiae) [Source:FlyBase gene name;Acc:FBgn0266666]
FBgn0034488	CG11208	2764.8	0.13		0.14	0.09	1.48	0.14	0.552744	2851.4	2598.8	2457	2841.5	2847.3	2992.6	2635.7	2893.8	2R	20242752	20245388	1984	-1	protein_coding
FBgn0001222	Hsf	1843.2	0.13		0.14	0.09	1.47	0.14	0.554735	1703.5	1700.4	1859.1	2024.5	1948.2	1823.2	1754.3	1932	2R	18130303	18134634	2910	-1	protein_coding	Heat shock factor [Source:FlyBase gene name;Acc:FBgn0001222]
FBgn0001125	Got2	12111.3	0.13		0.13	0.09	1.47	0.14	0.555227	11573.8	11736.9	11342.1	11654.2	12298.2	14062.4	11551	12671.6	2L	1984512	1987758	1734	-1	protein_coding	Glutamate oxaloacetate transaminase 2 [Source:FlyBase gene name;Acc:FBgn0001125]
FBgn0259221	CG42321	3741.7	0.13		0.14	0.09	1.46	0.15	0.56342	3778.7	3337.9	3572.5	4117	4045.4	3598.6	3563	3920.4	2R	13414978	13439051	9093	-1	protein_coding
FBgn0039689	CG7598	1617.1	0.13		0.14	0.09	1.45	0.15	0.563769	1421.1	1582.6	1612.7	1643.2	1718.7	1724.1	1538.8	1695.4	3R	29736965	29738070	1048	1	protein_coding
FBgn0001247	Ide	1975.3	0.13		0.13	0.09	1.44	0.15	0.566877	1926.5	1749	1975.9	2002.6	2145.9	2051.9	1883.8	2066.8	3L	20371672	20375896	3439	-1	protein_coding	Insulin degrading metalloproteinase [Source:FlyBase gene name;Acc:FBgn0001247]
FBgn0026089	CG14817	1504.6	0.13		0.13	0.09	1.43	0.15	0.570354	1447.4	1455.2	1401.6	1474	1640.2	1609.3	1434.7	1574.5	X	1876294	1877270	920	-1	protein_coding
FBgn0033918	CG8531	2891.4	0.13		0.14	0.1	1.37	0.17	0.608098	2962.3	2802.4	2491.3	2976.2	2875.1	3241.3	2752	3030.9	2R	14256493	14258787	2001	1	protein_coding
FBgn0261564	CG42678	4678.7	0.13		0.13	0.09	1.36	0.17	0.612517	4587	4182.3	4621.5	4497.3	4806.4	5377.5	4463.6	4893.7	2R	22925107	22932044	4472	1	protein_coding
FBgn0038035	lig3	829.9	0.13		0.14	0.1	1.35	0.18	0.619729	800.3	802.8	764	889	836.5	886.8	789	870.8	3R	12399011	12401839	2604	-1	protein_coding	DNA ligase III [Source:FlyBase gene name;Acc:FBgn0038035]
FBgn0083961	CG34125	1514.9	0.13		0.14	0.1	1.35	0.18	0.621506	1460	1501.2	1360.8	1450	1693.9	1623.3	1440.7	1589	2L	4965673	4966399	668	1	protein_coding
FBgn0040273	Spt5	1094.6	0.13		0.13	0.1	1.31	0.19	0.642647	1107.9	1010.8	1013.7	1148.1	1188.2	1099	1044.1	1145.1	2R	19437483	19441898	3460	1	protein_coding	Spt5 [Source:FlyBase gene name;Acc:FBgn0040273]
FBgn0032101	CG9586	1022	0.13		0.13	0.1	1.31	0.19	0.643253	1024.4	963.9	935.4	1068.7	1110.7	1028.6	974.6	1069.3	2L	9165421	9166514	966	-1	protein_coding
FBgn0025790	TBPH	1697.1	0.13		0.14	0.1	1.31	0.19	0.643406	1720.7	1615.4	1515.1	1888.7	1808.1	1634.6	1617.1	1777.1	2R	23859067	23862593	3222	-1	protein_coding	TAR DNA-binding protein-43 homolog [Source:FlyBase gene name;Acc:FBgn0025790]
FBgn0036545	GXIVsPLA2	1160.3	0.13		0.14	0.1	1.3	0.2	0.648939	1039.3	1068.4	1206.5	1237.9	1171.3	1238.1	1104.7	1215.8	3L	15955096	15956465	1234	1	protein_coding	GXIVsPLA2 [Source:FlyBase gene name;Acc:FBgn0036545]
FBgn0032223	GATAd	763.4	0.13		0.14	0.1	1.29	0.2	0.653054	708.9	703.7	765.1	795	775.9	832.1	725.9	801	2L	10333734	10339185	3647	1	protein_coding	GATAd [Source:FlyBase gene name;Acc:FBgn0032223]
FBgn0038271	CG3731	38050.6	0.13		0.13	0.1	1.29	0.2	0.653805	40828	33886.7	34113.2	37666.2	38102.6	43707.1	36276	39825.3	3R	14890231	14892387	1632	1	protein_coding
FBgn0038360	CG9590	855.3	0.13		0.14	0.1	1.28	0.2	0.656871	827.8	808.1	807.9	879.6	952.7	855.5	814.6	896	3R	15786703	15788339	1578	1	protein_coding
FBgn0021872	Xbp1	25927.8	0.13		0.13	0.1	1.23	0.22	0.680843	25337.1	23455.3	25388.8	30420.5	27789.4	23176	24727.1	27128.6	2R	21143545	21145750	2142	1	protein_coding	X box binding protein-1 [Source:FlyBase gene name;Acc:FBgn0021872]
FBgn0259482	Mob3	655.8	0.13		0.14	0.11	1.22	0.22	0.681923	663.1	599.2	609.7	685.3	690.5	686.9	624	687.5	2L	10265336	10266570	912	1	protein_coding
FBgn0030759	CG13014	599.5	0.13		0.14	0.11	1.2	0.23	0.690085	583.1	569.1	557.2	594.4	633.8	659	569.8	629.1	X	16587873	16588930	1058	1	protein_coding
FBgn0259483	Mob4	1406	0.13		0.14	0.11	1.2	0.23	0.690085	1374.3	1245.4	1398.3	1410.3	1638.2	1369.4	1339.3	1472.6	2R	6695114	6696661	1426	-1	protein_coding
FBgn0029789	CG3160	615.4	0.13		0.13	0.1	1.19	0.23	0.692396	591.1	588.6	580.8	647.7	642.8	641.7	586.8	644	X	5685253	5689473	3674	-1	protein_coding
FBgn0030786	mRpL22	2138.6	0.13		0.14	0.11	1.19	0.23	0.692396	2131.1	2004	1960.9	1898.1	2344.6	2492.7	2032	2245.1	X	16783933	16785092	973	1	protein_coding	mitochondrial ribosomal protein L22 [Source:FlyBase gene name;Acc:FBgn0030786]
FBgn0031772	CG13994	606.4	0.13		0.14	0.11	1.19	0.23	0.695024	572.8	593	565.8	620.5	621.9	664.3	577.2	635.6	2L	6062989	6063671	631	1	protein_coding
FBgn0040011	Slmap	895.7	0.13		0.14	0.11	1.17	0.24	0.706058	782	941.8	828.3	986.2	959.7	876.4	850.7	940.8	2L	22579072	22585843	3228	1	protein_coding	Sarcolemma associated protein ortholog [Source:FlyBase gene name;Acc:FBgn0040011]
FBgn0014869	Pglym78	17778.4	0.13		0.14	0.11	1.15	0.25	0.712111	18203.9	16032.5	16531.6	15859	18330.6	21712.7	16922.7	18634.1	3R	29148248	29149901	1136	1	protein_coding	Phosphoglyceromutase [Source:FlyBase gene name;Acc:FBgn0014869]
FBgn0024992	CG2658	1138.1	0.13		0.14	0.11	1.14	0.25	0.715633	1146.8	951.5	1155.1	1118.8	1208.1	1248.5	1084.5	1191.8	X	2694392	2698211	3360	-1	protein_coding
FBgn0031824	CG9547	1596	0.13		0.15	0.12	1.13	0.26	0.720135	1697.8	1591.5	1255.8	1629.7	1662.1	1738.9	1515	1676.9	2L	6492974	6494532	1441	-1	protein_coding
[truncated: 12,433 more rows]
